# Supplementary material for: Supramolecular nanofibers of natural asiaticoside for self-supporting gelation and enhanced transdermal delivery
Source: Front Bioeng Biotechnol. 2025 May 2;13:1589865. doi: 10.3389/fbioe.2025.1589865 (PMC12081450; doi:10.3389/fbioe.2025.1589865)
Supplement: Supplementary file 1 [file DataSheet1.zip]

Archive with 60 entries (59 files):
- original image/
- original image/Figure 1A -pH 2.0 (microscopy).jpg
- original image/Figure 1A -pH 2.0.jpg
- original image/Figure 1A -pH 4.0 (microscopy).jpg
- original image/Figure 1A -pH 4.0.jpg
- original image/Figure 1A -pH 6.9 (microscopy).jpg
- original image/Figure 1A -pH 6.9.jpg
- original image/Figure 1A -pH 8.0 (microscopy).jpg
- original image/Figure 1A -pH 8.0.jpg
- original image/Figure 1A -pH 9.2 (microscopy).jpg
- original image/Figure 1A -pH 9.2.jpg
- original image/Figure 1B-0.1%(microscopy).jpg
- original image/Figure 1B-0.1%.jpg
- original image/Figure 1B-0.25%(microscopy).jpg
- original image/Figure 1B-0.25%.jpg
- original image/Figure 1B-0.5%(microscopy).jpg
- original image/Figure 1B-0.5%.jpg
- original image/Figure 1B-1%(microscopy).jpg
- original image/Figure 1B-1%.jpg
- original image/Figure 1B-2%(microscopy).jpg
- original image/Figure 1B-2%.jpg
- original image/Figure 2A-1.jpg
- original image/Figure 2A.jpg
- original image/Figure 2B.jpg
- original image/Figure 2C.jpg
- original image/Figure 2D.jpg
- original image/Figure 2E-1.jpg
- original image/Figure 2E-2.jpg
- original image/Figure 3A.jpg
- original image/Figure 3B.jpg
- original image/Figure 3C.jpg
- original image/Figure 3D-0 min.jpg
- original image/Figure 3D-10 min.jpg
- original image/Figure 3D-15 min-1.jpg
- original image/Figure 3D-15 min-2.jpg
- original image/Figure 3D-5 min.jpg
- original image/Figure 3D.jpg
- original image/Figure 4A-0ns.jpg
- original image/Figure 4A-100ns.jpg
- original image/Figure 4A-150ns.jpg
- original image/Figure 4A-200ns.jpg
- original image/Figure 4A-30ns.jpg
- original image/Figure 4B.jpg
- original image/Figure 4C.jpg
- original image/Figure 4D.jpg
- original image/Figure 5A.jpg
- original image/Figure 5B.jpg
- original image/Figure 5C.jpg
- original image/Figure 5D.jpg
- original image/Figure 6A.jpg
- original image/Figure 6B.jpg
- original image/Figure 7A-0 d (microscopy).jpg
- original image/Figure 7A-0 d.jpg
- original image/Figure 7A-30 d (microscopy).jpg
- original image/Figure 7A-30 d.jpg
- original image/Figure 7A-60 d (microscopy).jpg
- original image/Figure 7A-60 d.jpg
- original image/Figure 7A-90 d (microscopy).jpg
- original image/Figure 7A-90 d.jpg
- original image/Figure 7B.jpg
