# Supplementary material for: Supramolecular nanofibers of natural asiaticoside for self-supporting gelation and enhanced transdermal delivery
Source: Front Bioeng Biotechnol. 2025 May 2;13:1589865. doi: 10.3389/fbioe.2025.1589865 (PMC12081450; doi:10.3389/fbioe.2025.1589865)
Supplement: Supplementary file 2 [file Table1.xlsx]

## Sheet: Appearance and microscopic 
	Appearance and microscopic images of AS (Figure 1)
		Different pH condition
		pH 2.0	pH 4.0	pH 6.9	pH 8.0	pH 9.2
	appearance
	microscopic
		different drug levels
		0.001	0.0025	0.005	0.01	0.02
	appearance
	microscopic

## Sheet: Images of powder and dry gel
	Images of powder and dry gel/hydrogel of AS (Figure 2)
		PLM
		SEM
		TEM

## Sheet: DSC
	DSC （Figure 3)
		AS		AS gel
	22.895	0.23813	27.218	0.08592
	25.107	0.30004	27.318	0.11039
	28.176	0.36283	28.357	0.17771
	31.052	0.39595	30.625	0.36582
	33.669	0.41605	33.473	0.44157
	36.169	0.43656	36.489	0.51083
	38.656	0.4604	39.425	0.52848
	41.167	0.48578	42.19	0.53136
	43.697	0.51195	44.848	0.53753
	46.25	0.53817	47.452	0.54909
	48.815	0.56348	50.038	0.56185
	51.382	0.58715	52.613	0.57252
	53.951	0.60938	55.185	0.58135
	56.52	0.63138	57.748	0.59067
	59.085	0.6521	60.306	0.5996
	61.65	0.6726	62.855	0.60715
	64.212	0.69292	65.401	0.61417
	66.769	0.71351	67.943	0.62027
	69.323	0.73493	70.482	0.62552
	71.872	0.75567	73.016	0.6297
	74.416	0.77565	75.547	0.63208
	76.956	0.79146	78.076	0.6331
	79.493	0.79968	80.601	0.63221
	82.031	0.79671	83.125	0.62936
	84.559	0.781	85.645	0.62514
	87.089	0.75303	88.167	0.62116
	89.613	0.71504	90.682	0.61755
	92.134	0.67092	93.199	0.61367
	94.659	0.62493	95.714	0.61012
	97.181	0.57931	98.227	0.60661
	99.697	0.53536	100.738	0.60422
	102.213	0.49442	103.25	0.60341
	104.727	0.45655	105.759	0.60576
	107.243	0.42276	108.269	0.61303
	109.755	0.39243	110.778	0.62557
	112.265	0.3669	113.287	0.62682
	114.777	0.3456	115.794	0.62465
	117.287	0.32788	118.301	0.62212
	119.796	0.31515	120.808	0.61507
	122.302	0.3051	123.312	0.60759
	124.812	0.29848	125.819	0.59791
	127.316	0.29462	128.324	0.58733
	129.823	0.29257	130.83	0.57603
	132.329	0.29156	133.335	0.56396
	134.834	0.29158	135.84	0.55388
	137.342	0.29217	138.342	0.54304
	139.847	0.29268	140.847	0.53509
	142.35	0.29347	143.352	0.52841
	144.852	0.29441	145.857	0.5237
	147.354	0.29551	148.356	0.51951
	149.859	0.29661	150.86	0.51612
	152.365	0.29768	153.363	0.51476
	154.868	0.29856	155.865	0.51675
	157.371	0.29954	158.37	0.50856
	159.874	0.30059	160.872	0.50955
	162.378	0.30154	163.377	0.51662
	164.881	0.30274	165.881	0.51229
	167.384	0.30338	168.383	0.5083
	169.885	0.30417	170.884	0.509
	172.388	0.30535	173.388	0.51086
	174.89	0.30592	175.891	0.51549
	177.392	0.30663	178.393	0.5228
	179.893	0.30746	180.896	0.53202
	182.394	0.30848	183.397	0.54409
	184.896	0.30883	185.897	0.5631
	187.399	0.30953	188.402	0.58797
	189.902	0.31004	190.903	0.61907
	192.402	0.31066	193.404	0.63007
	194.906	0.31153	195.905	0.60056
	197.407	0.31236	198.408	0.54937
	199.908	0.31329	200.91	0.51085
	202.408	0.31439	203.411	0.48953
	204.909	0.3149	205.913	0.48363
	207.411	0.31576	208.41	0.48897
	209.915	0.31668	210.914	0.49909
	212.415	0.31795	213.411	0.51425
	214.914	0.31924	215.916	0.53574
	217.416	0.32167	218.417	0.552
	219.917	0.32443	220.918	0.57252
	222.417	0.32894	223.421	0.5834
	224.917	0.33548	225.921	0.58778
	227.417	0.34511	228.422	0.57694
	229.919	0.36105	230.922	0.57315
	232.419	0.38825	233.423	0.56467
	234.919	0.43855	235.923	0.53552
	237.42	0.53295	238.424	0.50828
	239.921	0.69559	240.923	0.48259
	242.424	0.93038	243.427	0.4541
	244.923	1.13027	245.927	0.3983
	247.419	0.86938	248.429	0.37471
	249.919	0.39895	250.931	0.36207
	252.423	0.27606	253.43	0.35075
	254.924	0.21843	255.931	0.36823
	257.424	0.14849	258.431	0.37414
	259.926	0.08926	260.931	0.37451
	262.428	0.09603	263.429	0.37707
	264.928	0.18926	265.931	0.37434
	267.429	0.32725	268.432	0.37754
	269.927	0.44754	270.933	0.37644
	272.426	0.51783	273.433	0.3573
	274.924	0.5522	275.933	0.33372
	277.424	0.56045	278.436	0.32841
	279.923	0.56855	280.937	0.34404
	282.424	0.55881	283.436	0.34174
	284.925	0.5356	285.936	0.32113
	287.426	0.53296	288.434	0.30944
	289.924	0.50479	290.935	0.29497
	292.423	0.4687	293.432	0.30012
	294.925	0.46181	295.931	0.28053
	297.424	0.45184	298.43	0.26803
	299.926	0.43145	300.931	0.2759
	302.424	0.40768	303.429	0.27988
	304.925	0.37287	305.929	0.24107
	307.422	0.35867	308.428	0.23582
	309.923	0.34211	310.927	0.22543
	312.424	0.36342	313.426	0.21989
	314.924	0.29033	315.927	0.20728
	317.424	0.2866	318.426	0.18758
	319.924	0.28758	320.928	0.18915
	322.424	0.28377	323.426	0.19123
	324.926	0.27171	325.925	0.17724
	327.424	0.23112	328.425	0.17171
	329.924	0.22751	330.928	0.16058
	332.425	0.19825	333.428	0.15541
	334.925	0.22096	335.928	0.15033
	337.426	0.20172	338.429	0.15302
	339.926	0.20249	340.93	0.15173
	342.425	0.20118	343.43	0.16607
	344.924	0.18323	345.926	0.16878
	347.424	0.17602	348.427	0.16782
	349.925	0.18748	350.927	0.1669
	352.423	0.18252	353.426	0.16707
	354.924	0.17083	355.924	0.1681
	357.424	0.17124	358.427	0.16477
	359.922	0.17068	360.926	0.16788
	362.422	0.17965	363.426	0.16627
	364.92	0.17935	365.924	0.16442
	367.422	0.18637	368.421	0.17303
	369.921	0.18889	370.92	0.17154
	372.422	0.19277	373.422	0.17174
	374.921	0.19668	375.919	0.17747
	377.421	0.20109	378.417	0.17687
	379.919	0.20482	380.915	0.17685
	382.419	0.21047	383.413	0.18016
	384.917	0.20884	385.913	0.18159
	387.417	0.20631	388.412	0.18124

## Sheet: XRD
	XRD (Figure 3)
		AS		AS Gel
	5	36087.5	5	9508.33
	5.02	38375	5.02	8979.17
	5.04	40916.7	5.04	9108.33
	5.06	44416.7	5.06	9433.33
	5.08	48458.3	5.08	9345.83
	5.1	51487.5	5.1	9195.83
	5.12	55620.8	5.12	9537.5
	5.14	59308.3	5.14	9029.17
	5.16	61820.8	5.16	9429.17
	5.18	65033.3	5.18	8966.67
	5.2	67937.5	5.2	9087.5
	5.22	70083.3	5.22	9479.17
	5.24	72333.3	5.24	9591.67
	5.26	72820.8	5.26	9491.67
	5.28	70883.3	5.28	9095.83
	5.3	61516.7	5.3	9154.17
	5.32	46641.7	5.32	9354.17
	5.34	31191.7	5.34	9329.17
	5.36	20641.7	5.36	8970.83
	5.38	15366.7	5.38	9087.5
	5.4	12950	5.4	9025
	5.42	12416.7	5.42	9266.67
	5.44	11658.3	5.44	9008.33
	5.46	11070.8	5.46	8929.17
	5.48	10433.3	5.48	9304.17
	5.5	10408.3	5.5	8979.17
	5.52	10525	5.52	9279.17
	5.54	10258.3	5.54	9200
	5.56	10354.2	5.56	9262.5
	5.58	10404.2	5.58	9120.83
	5.6	9525	5.6	9291.67
	5.62	9758.33	5.62	9016.67
	5.64	9741.67	5.64	9112.5
	5.66	9800	5.66	8891.67
	5.68	9662.5	5.68	9120.83
	5.7	10025	5.7	8920.83
	5.72	10170.8	5.72	8900
	5.74	9741.67	5.74	9041.67
	5.76	9545.83	5.76	9341.67
	5.78	9500	5.78	8825
	5.8	9625	5.8	9495.83
	5.82	9575	5.82	9241.67
	5.84	9412.5	5.84	9400
	5.86	9279.17	5.86	8875
	5.88	9454.17	5.88	8800
	5.9	9741.67	5.9	9129.17
	5.92	9225	5.92	9029.17
	5.94	9462.5	5.94	9154.17
	5.96	9283.33	5.96	8966.67
	5.98	9358.33	5.98	8945.83
	6	9304.17	6	9237.5
	6.02	9295.83	6.02	9095.83
	6.04	9479.17	6.04	9350
	6.06	9200	6.06	9337.5
	6.08	9287.5	6.08	9125
	6.1	9208.33	6.1	9262.5
	6.12	9458.33	6.12	8837.5
	6.14	9687.5	6.14	8937.5
	6.16	9637.5	6.16	9316.67
	6.18	9104.17	6.18	9045.83
	6.2	9512.5	6.2	9437.5
	6.22	9541.67	6.22	9341.67
	6.24	9675	6.24	9487.5
	6.26	9958.33	6.26	9345.83
	6.28	9416.67	6.28	9254.17
	6.3	9629.17	6.3	9412.5
	6.32	9804.17	6.32	9229.17
	6.34	9991.67	6.34	9429.17
	6.36	10012.5	6.36	9162.5
	6.38	9925	6.38	9408.33
	6.4	9925	6.4	9391.67
	6.42	10062.5	6.42	8912.5
	6.44	10191.7	6.44	9041.67
	6.46	10350	6.46	9125
	6.48	10279.2	6.48	9479.17
	6.5	10300	6.5	9279.17
	6.52	10450	6.52	9466.67
	6.54	11091.7	6.54	9379.17
	6.56	11100	6.56	9429.17
	6.58	11070.8	6.58	9420.83
	6.6	11820.8	6.6	9095.83
	6.62	11641.7	6.62	9250
	6.64	12104.2	6.64	9533.33
	6.66	12191.7	6.66	9141.67
	6.68	12654.2	6.68	8945.83
	6.7	12625	6.7	8920.83
	6.72	12962.5	6.72	9512.5
	6.74	13137.5	6.74	9325
	6.76	13845.8	6.76	9087.5
	6.78	13908.3	6.78	9204.17
	6.8	14329.2	6.8	9191.67
	6.82	15150	6.82	9150
	6.84	15258.3	6.84	9429.17
	6.86	15833.3	6.86	9220.83
	6.88	16291.7	6.88	9216.67
	6.9	16554.2	6.9	9729.17
	6.92	15620.8	6.92	9150
	6.94	14470.8	6.94	9200
	6.96	12858.3	6.96	9425
	6.98	11379.2	6.98	9566.67
	7	10512.5	7	9729.17
	7.02	9770.83	7.02	9345.83
	7.04	9383.33	7.04	9441.67
	7.06	9383.33	7.06	9266.67
	7.08	9562.5	7.08	9483.33
	7.1	8895.83	7.1	9720.83
	7.12	9233.33	7.12	9870.83
	7.14	9204.17	7.14	9495.83
	7.16	8891.67	7.16	9383.33
	7.18	8679.17	7.18	9387.5
	7.2	8441.67	7.2	9587.5
	7.22	8541.67	7.22	9458.33
	7.24	8475	7.24	9458.33
	7.26	8316.67	7.26	9162.5
	7.28	8712.5	7.28	9279.17
	7.3	8329.17	7.3	9375
	7.32	8529.17	7.32	9395.83
	7.34	8404.17	7.34	9541.67
	7.36	8433.33	7.36	9687.5
	7.38	8129.17	7.38	9312.5
	7.4	8387.5	7.4	9300
	7.42	8454.17	7.42	9495.83
	7.44	8466.67	7.44	9316.67
	7.46	8654.17	7.46	9650
	7.48	8337.5	7.48	9141.67
	7.5	8054.17	7.5	9441.67
	7.52	8591.67	7.52	9287.5
	7.54	8100	7.54	9437.5
	7.56	8445.83	7.56	9545.83
	7.58	8354.17	7.58	9370.83
	7.6	8404.17	7.6	9162.5
	7.62	8804.17	7.62	9212.5
	7.64	8387.5	7.64	9512.5
	7.66	8366.67	7.66	9408.33
	7.68	8475	7.68	8879.17
	7.7	8387.5	7.7	9254.17
	7.72	8287.5	7.72	9662.5
	7.74	8633.33	7.74	9654.17
	7.76	8491.67	7.76	9662.5
	7.78	8108.33	7.78	9387.5
	7.8	8437.5	7.8	9195.83
	7.82	8362.5	7.82	9754.17
	7.84	8625	7.84	9583.33
	7.86	8833.33	7.86	9566.67
	7.88	8341.67	7.88	9320.83
	7.9	8545.83	7.9	9779.17
	7.92	8737.5	7.92	9629.17
	7.94	8400	7.94	9700
	7.96	8229.17	7.96	9575
	7.98	8579.17	7.98	9391.67
	8	8375	8	9341.67
	8.02	8708.33	8.02	9725
	8.04	8354.17	8.04	9616.67
	8.06	8704.17	8.06	9591.67
	8.08	8450	8.08	9645.83
	8.1	8687.5	8.1	9658.33
	8.12	8495.83	8.12	9633.33
	8.14	8608.33	8.14	9645.83
	8.16	8775	8.16	9241.67
	8.18	8362.5	8.18	9708.33
	8.2	8445.83	8.2	9641.67
	8.22	8383.33	8.22	9566.67
	8.24	8791.67	8.24	9591.67
	8.26	8883.33	8.26	9845.83
	8.28	8937.5	8.28	9537.5
	8.3	8695.83	8.3	9445.83
	8.32	8820.83	8.32	9679.17
	8.34	9158.33	8.34	9700
	8.36	9091.67	8.36	9687.5
	8.38	9025	8.38	9870.83
	8.4	9025	8.4	9879.17
	8.42	9420.83	8.42	9529.17
	8.44	9650	8.44	9666.67
	8.46	9470.83	8.46	9412.5
	8.48	9475	8.48	9600
	8.5	9816.67	8.5	9508.33
	8.52	10241.7	8.52	9604.17
	8.54	9900	8.54	10058.3
	8.56	9733.33	8.56	9545.83
	8.58	9883.33	8.58	10054.2
	8.6	9820.83	8.6	9920.83
	8.62	9216.67	8.62	10008.3
	8.64	9408.33	8.64	9845.83
	8.66	9208.33	8.66	9850
	8.68	9212.5	8.68	9870.83
	8.7	9104.17	8.7	9962.5
	8.72	8954.17	8.72	9791.67
	8.74	8750	8.74	9979.17
	8.76	8937.5	8.76	10133.3
	8.78	8683.33	8.78	9633.33
	8.8	8204.17	8.8	10237.5
	8.82	8345.83	8.82	10275
	8.84	8137.5	8.84	10212.5
	8.86	8508.33	8.86	10133.3
	8.88	8679.17	8.88	10220.8
	8.9	8570.83	8.9	10158.3
	8.92	8308.33	8.92	10383.3
	8.94	8700	8.94	10158.3
	8.96	8979.17	8.96	9916.67
	8.98	8629.17	8.98	10083.3
	9	8545.83	9	9612.5
	9.02	8400	9.02	9970.83
	9.04	8637.5	9.04	10250
	9.06	8229.17	9.06	10054.2
	9.08	8691.67	9.08	9758.33
	9.1	8312.5	9.1	9604.17
	9.12	8725	9.12	10100
	9.14	8387.5	9.14	10075
	9.16	8675	9.16	10116.7
	9.18	8645.83	9.18	10275
	9.2	8800	9.2	10162.5
	9.22	8795.83	9.22	10041.7
	9.24	9050	9.24	10062.5
	9.26	8979.17	9.26	10466.7
	9.28	9395.83	9.28	10412.5
	9.3	9437.5	9.3	10258.3
	9.32	9687.5	9.32	10495.8
	9.34	9620.83	9.34	10183.3
	9.36	9929.17	9.36	10245.8
	9.38	10358.3	9.38	10204.2
	9.4	10608.3	9.4	9804.17
	9.42	10975	9.42	10337.5
	9.44	11679.2	9.44	10225
	9.46	11683.3	9.46	10441.7
	9.48	12145.8	9.48	10275
	9.5	12229.2	9.5	10529.2
	9.52	12670.8	9.52	10433.3
	9.54	12779.2	9.54	10700
	9.56	13445.8	9.56	10604.2
	9.58	13945.8	9.58	10420.8
	9.6	14112.5	9.6	10175
	9.62	14475	9.62	10604.2
	9.64	14762.5	9.64	10620.8
	9.66	15295.8	9.66	10575
	9.68	15812.5	9.68	10475
	9.7	17162.5	9.7	10562.5
	9.72	18412.5	9.72	10625
	9.74	20020.8	9.74	10591.7
	9.76	20658.3	9.76	10741.7
	9.78	22637.5	9.78	10629.2
	9.8	23629.2	9.8	10541.7
	9.82	24758.3	9.82	10775
	9.84	25562.5	9.84	10816.7
	9.86	26491.7	9.86	10812.5
	9.88	26575	9.88	10454.2
	9.9	25983.3	9.9	10829.2
	9.92	24770.8	9.92	10579.2
	9.94	21837.5	9.94	10741.7
	9.96	19333.3	9.96	10779.2
	9.98	16433.3	9.98	11079.2
	10	14654.2	10	10745.8
	10.02	14116.7	10.02	10858.3
	10.04	13729.2	10.04	11162.5
	10.06	14400	10.06	11133.3
	10.08	14920.8	10.08	10979.2
	10.1	15612.5	10.1	10604.2
	10.12	16725	10.12	11245.8
	10.14	17887.5	10.14	10787.5
	10.16	18050	10.16	11037.5
	10.18	18733.3	10.18	11100
	10.2	19608.3	10.2	11466.7
	10.22	19862.5	10.22	11329.2
	10.24	20312.5	10.24	11375
	10.26	19900	10.26	11283.3
	10.28	19591.7	10.28	11300
	10.3	19016.7	10.3	11441.7
	10.32	18741.7	10.32	11400
	10.34	18312.5	10.34	11700
	10.36	19237.5	10.36	11062.5
	10.38	20637.5	10.38	11608.3
	10.4	21729.2	10.4	11229.2
	10.42	23991.7	10.42	11195.8
	10.44	26270.8	10.44	11291.7
	10.46	27725	10.46	11145.8
	10.48	29904.2	10.48	11525
	10.5	30945.8	10.5	11216.7
	10.52	32504.2	10.52	11312.5
	10.54	32345.8	10.54	11391.7
	10.56	32775	10.56	11120.8
	10.58	32183.3	10.58	11233.3
	10.6	30062.5	10.6	11325
	10.62	26766.7	10.62	11254.2
	10.64	22112.5	10.64	10750
	10.66	17658.3	10.66	11420.8
	10.68	15262.5	10.68	11395.8
	10.7	12887.5	10.7	11662.5
	10.72	11845.8	10.72	11358.3
	10.74	10600	10.74	11470.8
	10.76	10454.2	10.76	11783.3
	10.78	9941.67	10.78	11512.5
	10.8	9625	10.8	11787.5
	10.82	9637.5	10.82	11658.3
	10.84	9700	10.84	11358.3
	10.86	9379.17	10.86	12008.3
	10.88	9525	10.88	11320.8
	10.9	9775	10.9	11516.7
	10.92	9716.67	10.92	11779.2
	10.94	9366.67	10.94	11904.2
	10.96	9837.5	10.96	11462.5
	10.98	10120.8	10.98	11700
	11	10675	11	11800
	11.02	10350	11.02	11804.2
	11.04	10954.2	11.04	11829.2
	11.06	11225	11.06	11954.2
	11.08	11550	11.08	11558.3
	11.1	12220.8	11.1	11637.5
	11.12	12191.7	11.12	11991.7
	11.14	13125	11.14	11941.7
	11.16	13391.7	11.16	12062.5
	11.18	14166.7	11.18	11787.5
	11.2	14370.8	11.2	11862.5
	11.22	15416.7	11.22	12125
	11.24	15916.7	11.24	12204.2
	11.26	15479.2	11.26	12116.7
	11.28	16258.3	11.28	12479.2
	11.3	16804.2	11.3	12170.8
	11.32	16370.8	11.32	11916.7
	11.34	16666.7	11.34	12291.7
	11.36	16954.2	11.36	12754.2
	11.38	17266.7	11.38	12633.3
	11.4	17670.8	11.4	12129.2
	11.42	19333.3	11.42	12320.8
	11.44	20012.5	11.44	12312.5
	11.46	21175	11.46	12487.5
	11.48	23112.5	11.48	12529.2
	11.5	23550	11.5	12812.5
	11.52	24095.8	11.52	12625
	11.54	24508.3	11.54	13058.3
	11.56	24137.5	11.56	13041.7
	11.58	22908.3	11.58	12829.2
	11.6	21170.8	11.6	12591.7
	11.62	19112.5	11.62	12754.2
	11.64	16820.8	11.64	13320.8
	11.66	15145.8	11.66	12770.8
	11.68	13945.8	11.68	13587.5
	11.7	13045.8	11.7	13504.2
	11.72	12420.8	11.72	13470.8
	11.74	12566.7	11.74	13366.7
	11.76	12637.5	11.76	13229.2
	11.78	13191.7	11.78	13212.5
	11.8	13362.5	11.8	13804.2
	11.82	13962.5	11.82	13650
	11.84	14208.3	11.84	13404.2
	11.86	14983.3	11.86	13675
	11.88	14887.5	11.88	13720.8
	11.9	14783.3	11.9	13316.7
	11.92	15304.2	11.92	13370.8
	11.94	14912.5	11.94	13270.8
	11.96	14262.5	11.96	13595.8
	11.98	14108.3	11.98	13558.3
	12	12795.8	12	13470.8
	12.02	12495.8	12.02	13750
	12.04	12187.5	12.04	13550
	12.06	11929.2	12.06	14091.7
	12.08	12479.2	12.08	14091.7
	12.1	12679.2	12.1	13925
	12.12	13187.5	12.12	13937.5
	12.14	13858.3	12.14	13716.7
	12.16	14195.8	12.16	13637.5
	12.18	14783.3	12.18	13820.8
	12.2	15400	12.2	14195.8
	12.22	16045.8	12.22	14220.8
	12.24	17704.2	12.24	14208.3
	12.26	18195.8	12.26	14425
	12.28	19475	12.28	14275
	12.3	21450	12.3	14470.8
	12.32	23391.7	12.32	14129.2
	12.34	25233.3	12.34	14662.5
	12.36	28070.8	12.36	14600
	12.38	31195.8	12.38	14795.8
	12.4	34920.8	12.4	14491.7
	12.42	38120.8	12.42	14629.2
	12.44	42804.2	12.44	14700
	12.46	46987.5	12.46	15283.3
	12.48	49950	12.48	14941.7
	12.5	53358.3	12.5	15408.3
	12.52	55695.8	12.52	15245.8
	12.54	57420.8	12.54	15733.3
	12.56	56779.2	12.56	15691.7
	12.58	55166.7	12.58	15808.3
	12.6	52487.5	12.6	15833.3
	12.62	49416.7	12.62	15800
	12.64	46741.7	12.64	15933.3
	12.66	46216.7	12.66	16058.3
	12.68	46420.8	12.68	16270.8
	12.7	46266.7	12.7	16925
	12.72	46629.2	12.72	16937.5
	12.74	47875	12.74	17300
	12.76	47633.3	12.76	16741.7
	12.78	49154.2	12.78	17304.2
	12.8	49900	12.8	17458.3
	12.82	49391.7	12.82	17112.5
	12.84	49508.3	12.84	17483.3
	12.86	46158.3	12.86	17454.2
	12.88	43758.3	12.88	17662.5
	12.9	42545.8	12.9	17866.7
	12.92	39150	12.92	17729.2
	12.94	37187.5	12.94	17266.7
	12.96	35850	12.96	17837.5
	12.98	36175	12.98	17566.7
	13	36408.3	13	17750
	13.02	37820.8	13.02	18350
	13.04	39183.3	13.04	18316.7
	13.06	42558.3	13.06	17645.8
	13.08	46658.3	13.08	18179.2
	13.1	51795.8	13.1	17562.5
	13.12	56629.2	13.12	18062.5
	13.14	63950	13.14	18279.2
	13.16	69175	13.16	17725
	13.18	73708.3	13.18	17175
	13.2	80079.2	13.2	17616.7
	13.22	83679.2	13.22	17320.8
	13.24	87208.3	13.24	17800
	13.26	89545.8	13.26	17370.8
	13.28	88462.5	13.28	17791.7
	13.3	86429.2	13.3	17737.5
	13.32	83987.5	13.32	17633.3
	13.34	81604.2	13.34	17929.2
	13.36	81000	13.36	17770.8
	13.38	80279.2	13.38	17900
	13.4	78983.3	13.4	17979.2
	13.42	77520.8	13.42	18145.8
	13.44	71629.2	13.44	18145.8
	13.46	67095.8	13.46	17879.2
	13.48	62366.7	13.48	18312.5
	13.5	58650	13.5	18116.7
	13.52	58733.3	13.52	18195.8
	13.54	61854.2	13.54	18616.7
	13.56	66766.7	13.56	18575
	13.58	71612.5	13.58	18770.8
	13.6	78204.2	13.6	18579.2
	13.62	85595.8	13.62	18941.7
	13.64	92041.7	13.64	18800
	13.66	97583.3	13.66	18545.8
	13.68	105175	13.68	18766.7
	13.7	112621	13.7	19333.3
	13.72	119358	13.72	18620.8
	13.74	126817	13.74	19108.3
	13.76	133700	13.76	19225
	13.78	139350	13.78	19054.2
	13.8	144883	13.8	19637.5
	13.82	151242	13.82	19837.5
	13.84	150650	13.84	19466.7
	13.86	149392	13.86	19604.2
	13.88	143271	13.88	20195.8
	13.9	129504	13.9	19729.2
	13.92	108617	13.92	20370.8
	13.94	84362.5	13.94	20154.2
	13.96	63337.5	13.96	20316.7
	13.98	47829.2	13.98	20370.8
	14	37695.8	14	20279.2
	14.02	31050	14.02	20604.2
	14.04	27983.3	14.04	20487.5
	14.06	26712.5	14.06	20770.8
	14.08	25912.5	14.08	20479.2
	14.1	26170.8	14.1	20404.2
	14.12	27350	14.12	20887.5
	14.14	28345.8	14.14	20341.7
	14.16	28737.5	14.16	20816.7
	14.18	28937.5	14.18	20166.7
	14.2	30154.2	14.2	21162.5
	14.22	30154.2	14.22	20912.5
	14.24	30783.3	14.24	21137.5
	14.26	29879.2	14.26	20900
	14.28	29625	14.28	21441.7
	14.3	30020.8	14.3	21233.3
	14.32	28775	14.32	21333.3
	14.34	28945.8	14.34	21687.5
	14.36	30045.8	14.36	21554.2
	14.38	30608.3	14.38	21804.2
	14.4	32575	14.4	21750
	14.42	33808.3	14.42	21420.8
	14.44	35245.8	14.44	21900
	14.46	35691.7	14.46	21779.2
	14.48	35500	14.48	21991.7
	14.5	34779.2	14.5	22091.7
	14.52	33025	14.52	21825
	14.54	31104.2	14.54	21641.7
	14.56	26983.3	14.56	21329.2
	14.58	24133.3	14.58	21291.7
	14.6	20583.3	14.6	20670.8
	14.62	18441.7	14.62	20987.5
	14.64	16908.3	14.64	21545.8
	14.66	15891.7	14.66	21654.2
	14.68	15845.8	14.68	20754.2
	14.7	16350	14.7	21491.7
	14.72	16808.3	14.72	20708.3
	14.74	16375	14.74	20850
	14.76	17170.8	14.76	21420.8
	14.78	17695.8	14.78	20795.8
	14.8	18141.7	14.8	21425
	14.82	18604.2	14.82	21012.5
	14.84	19025	14.84	21800
	14.86	19612.5	14.86	20833.3
	14.88	20479.2	14.88	20687.5
	14.9	21312.5	14.9	21300
	14.92	22316.7	14.92	21516.7
	14.94	21662.5	14.94	21691.7
	14.96	22300	14.96	21279.2
	14.98	21975	14.98	21212.5
	15	21212.5	15	21804.2
	15.02	20487.5	15.02	21641.7
	15.04	20250	15.04	21608.3
	15.06	19962.5	15.06	21641.7
	15.08	19637.5	15.08	21825
	15.1	19883.3	15.1	22270.8
	15.12	20062.5	15.12	22462.5
	15.14	20400	15.14	22629.2
	15.16	21070.8	15.16	22395.8
	15.18	21583.3	15.18	22387.5
	15.2	22525	15.2	22058.3
	15.22	22887.5	15.22	22725
	15.24	23050	15.24	22479.2
	15.26	22725	15.26	23020.8
	15.28	23233.3	15.28	22554.2
	15.3	23045.8	15.3	23654.2
	15.32	22700	15.32	23537.5
	15.34	21550	15.34	23508.3
	15.36	21500	15.36	22866.7
	15.38	20625	15.38	23195.8
	15.4	20383.3	15.4	23283.3
	15.42	20070.8	15.42	23516.7
	15.44	20220.8	15.44	23425
	15.46	21166.7	15.46	23916.7
	15.48	21812.5	15.48	23429.2
	15.5	22620.8	15.5	23433.3
	15.52	24550	15.52	23170.8
	15.54	24850	15.54	23420.8
	15.56	26425	15.56	23370.8
	15.58	27704.2	15.58	22775
	15.6	28808.3	15.6	22487.5
	15.62	31345.8	15.62	23054.2
	15.64	32975	15.64	22525
	15.66	34304.2	15.66	23170.8
	15.68	36308.3	15.68	22116.7
	15.7	37704.2	15.7	23108.3
	15.72	39991.7	15.72	22687.5
	15.74	42495.8	15.74	22858.3
	15.76	45020.8	15.76	23066.7
	15.78	49162.5	15.78	22820.8
	15.8	51954.2	15.8	22408.3
	15.82	56754.2	15.82	22925
	15.84	59225	15.84	22779.2
	15.86	61883.3	15.86	22929.2
	15.88	62520.8	15.88	22504.2
	15.9	62625	15.9	22670.8
	15.92	60729.2	15.92	23479.2
	15.94	56516.7	15.94	22704.2
	15.96	50887.5	15.96	22729.2
	15.98	43800	15.98	23154.2
	16	38112.5	16	23462.5
	16.02	31741.7	16.02	23541.7
	16.04	27454.2	16.04	22808.3
	16.06	25529.2	16.06	23175
	16.08	24304.2	16.08	23866.7
	16.1	24237.5	16.1	23454.2
	16.12	24887.5	16.12	23687.5
	16.14	25850	16.14	24037.5
	16.16	27645.8	16.16	23675
	16.18	30037.5	16.18	23491.7
	16.2	31033.3	16.2	23404.2
	16.22	33904.2	16.22	23058.3
	16.24	35754.2	16.24	23687.5
	16.26	38275	16.26	23712.5
	16.28	39979.2	16.28	24075
	16.3	42504.2	16.3	23379.2
	16.32	43195.8	16.32	23520.8
	16.34	43345.8	16.34	23183.3
	16.36	42912.5	16.36	23650
	16.38	43995.8	16.38	23483.3
	16.4	44100	16.4	23641.7
	16.42	44612.5	16.42	23533.3
	16.44	45683.3	16.44	23516.7
	16.46	47608.3	16.46	23529.2
	16.48	49566.7	16.48	24216.7
	16.5	52550	16.5	24141.7
	16.52	54587.5	16.52	24033.3
	16.54	57633.3	16.54	23962.5
	16.56	59933.3	16.56	23833.3
	16.58	61129.2	16.58	23870.8
	16.6	62983.3	16.6	23775
	16.62	62516.7	16.62	24037.5
	16.64	60895.8	16.64	24475
	16.66	58320.8	16.66	24304.2
	16.68	53041.7	16.68	23704.2
	16.7	46637.5	16.7	24466.7
	16.72	38795.8	16.72	24066.7
	16.74	33450	16.74	24637.5
	16.76	29287.5	16.76	24016.7
	16.78	26991.7	16.78	23883.3
	16.8	25100	16.8	24337.5
	16.82	24129.2	16.82	24395.8
	16.84	23933.3	16.84	23804.2
	16.86	23950	16.86	23775
	16.88	23750	16.88	23954.2
	16.9	23645.8	16.9	23408.3
	16.92	23850	16.92	24033.3
	16.94	24433.3	16.94	23316.7
	16.96	24145.8	16.96	23433.3
	16.98	24016.7	16.98	23391.7
	17	23854.2	17	23458.3
	17.02	23400	17.02	23108.3
	17.04	21758.3	17.04	23708.3
	17.06	20708.3	17.06	23225
	17.08	19412.5	17.08	23304.2
	17.1	17987.5	17.1	23025
	17.12	16683.3	17.12	23170.8
	17.14	15725	17.14	22858.3
	17.16	15025	17.16	22966.7
	17.18	15016.7	17.18	23387.5
	17.2	13800	17.2	23695.8
	17.22	13462.5	17.22	23737.5
	17.24	13658.3	17.24	22966.7
	17.26	13262.5	17.26	23762.5
	17.28	13487.5	17.28	22566.7
	17.3	13262.5	17.3	23750
	17.32	13304.2	17.32	23516.7
	17.34	13408.3	17.34	23162.5
	17.36	13312.5	17.36	23412.5
	17.38	13533.3	17.38	23354.2
	17.4	14266.7	17.4	23016.7
	17.42	14670.8	17.42	23329.2
	17.44	14604.2	17.44	23500
	17.46	15045.8	17.46	23700
	17.48	15354.2	17.48	23558.3
	17.5	15729.2	17.5	23620.8
	17.52	16325	17.52	23266.7
	17.54	16979.2	17.54	23708.3
	17.56	17541.7	17.56	23654.2
	17.58	18183.3	17.58	24050
	17.6	19625	17.6	24162.5
	17.62	20908.3	17.62	23033.3
	17.64	22258.3	17.64	23779.2
	17.66	23708.3	17.66	23379.2
	17.68	25220.8	17.68	23925
	17.7	26004.2	17.7	23420.8
	17.72	27700	17.72	23712.5
	17.74	28654.2	17.74	23233.3
	17.76	30600	17.76	23700
	17.78	30875	17.78	23258.3
	17.8	31970.8	17.8	23670.8
	17.82	31495.8	17.82	23454.2
	17.84	31412.5	17.84	23704.2
	17.86	29858.3	17.86	23683.3
	17.88	27862.5	17.88	23858.3
	17.9	25733.3	17.9	23812.5
	17.92	22929.2	17.92	23200
	17.94	20891.7	17.94	23766.7
	17.96	19770.8	17.96	23775
	17.98	18729.2	17.98	23312.5
	18	18575	18	23712.5
	18.02	19112.5	18.02	23662.5
	18.04	19666.7	18.04	23854.2
	18.06	19958.3	18.06	23820.8
	18.08	21112.5	18.08	23575
	18.1	21587.5	18.1	23212.5
	18.12	22300	18.12	23829.2
	18.14	22895.8	18.14	23604.2
	18.16	23695.8	18.16	23504.2
	18.18	25087.5	18.18	23725
	18.2	26054.2	18.2	23183.3
	18.22	26858.3	18.22	23491.7
	18.24	27987.5	18.24	23387.5
	18.26	29233.3	18.26	23212.5
	18.28	30400	18.28	23079.2
	18.3	31354.2	18.3	23575
	18.32	33516.7	18.32	23150
	18.34	34350	18.34	23716.7
	18.36	34616.7	18.36	23758.3
	18.38	35166.7	18.38	23308.3
	18.4	35112.5	18.4	23233.3
	18.42	33662.5	18.42	23008.3
	18.44	30508.3	18.44	23683.3
	18.46	27695.8	18.46	23625
	18.48	24979.2	18.48	23237.5
	18.5	21662.5	18.5	23887.5
	18.52	19475	18.52	23770.8
	18.54	17687.5	18.54	23783.3
	18.56	16158.3	18.56	23970.8
	18.58	15862.5	18.58	23850
	18.6	15695.8	18.6	23391.7
	18.62	14962.5	18.62	23412.5
	18.64	15345.8	18.64	23375
	18.66	15608.3	18.66	23633.3
	18.68	15879.2	18.68	23279.2
	18.7	16020.8	18.7	23541.7
	18.72	15670.8	18.72	23629.2
	18.74	16525	18.74	23741.7
	18.76	16983.3	18.76	23800
	18.78	17445.8	18.78	23891.7
	18.8	17354.2	18.8	23400
	18.82	17145.8	18.82	24195.8
	18.84	17325	18.84	23350
	18.86	17129.2	18.86	23366.7
	18.88	16387.5	18.88	23879.2
	18.9	16358.3	18.9	23704.2
	18.92	16100	18.92	23654.2
	18.94	15545.8	18.94	23783.3
	18.96	15041.7	18.96	23154.2
	18.98	14762.5	18.98	23775
	19	14970.8	19	23487.5
	19.02	15008.3	19.02	23600
	19.04	15629.2	19.04	23537.5
	19.06	16704.2	19.06	23637.5
	19.08	17608.3	19.08	23245.8
	19.1	17845.8	19.1	24075
	19.12	19095.8	19.12	23462.5
	19.14	20033.3	19.14	23612.5
	19.16	20900	19.16	23516.7
	19.18	21833.3	19.18	23816.7
	19.2	22462.5	19.2	23820.8
	19.22	23329.2	19.22	23700
	19.24	23462.5	19.24	23762.5
	19.26	23545.8	19.26	23712.5
	19.28	23620.8	19.28	24166.7
	19.3	24262.5	19.3	23600
	19.32	23845.8	19.32	23933.3
	19.34	24466.7	19.34	23829.2
	19.36	25100	19.36	24016.7
	19.38	25970.8	19.38	23733.3
	19.4	28087.5	19.4	24379.2
	19.42	29641.7	19.42	24487.5
	19.44	30900	19.44	24316.7
	19.46	31495.8	19.46	24350
	19.48	33045.8	19.48	24083.3
	19.5	34912.5	19.5	24341.7
	19.52	34954.2	19.52	24475
	19.54	35804.2	19.54	23862.5
	19.56	35991.7	19.56	24337.5
	19.58	35162.5	19.58	24241.7
	19.6	34525	19.6	24333.3
	19.62	33350	19.62	24358.3
	19.64	32462.5	19.64	24245.8
	19.66	32470.8	19.66	23925
	19.68	32570.8	19.68	23783.3
	19.7	32583.3	19.7	23887.5
	19.72	34345.8	19.72	24054.2
	19.74	36416.7	19.74	24350
	19.76	38370.8	19.76	23191.7
	19.78	41483.3	19.78	23979.2
	19.8	44700	19.8	24458.3
	19.82	49195.8	19.82	23920.8
	19.84	51916.7	19.84	23750
	19.86	54287.5	19.86	23425
	19.88	55700	19.88	23370.8
	19.9	56920.8	19.9	23129.2
	19.92	57116.7	19.92	23616.7
	19.94	56825	19.94	23616.7
	19.96	54429.2	19.96	23866.7
	19.98	51791.7	19.98	23108.3
	20	46545.8	20	23137.5
	20.02	41783.3	20.02	23437.5
	20.04	38012.5	20.04	22966.7
	20.06	34550	20.06	22979.2
	20.08	31766.7	20.08	23004.2
	20.1	30516.7	20.1	23133.3
	20.12	30220.8	20.12	22941.7
	20.14	30416.7	20.14	22858.3
	20.16	30933.3	20.16	23050
	20.18	31275	20.18	23075
	20.2	31975	20.2	22983.3
	20.22	32000	20.22	23212.5
	20.24	32258.3	20.24	22458.3
	20.26	32587.5	20.26	22912.5
	20.28	32554.2	20.28	22445.8
	20.3	32737.5	20.3	22787.5
	20.32	31754.2	20.32	22691.7
	20.34	31845.8	20.34	22937.5
	20.36	29516.7	20.36	23191.7
	20.38	29241.7	20.38	22520.8
	20.4	28225	20.4	22775
	20.42	27366.7	20.42	22783.3
	20.44	26995.8	20.44	23370.8
	20.46	26937.5	20.46	22362.5
	20.48	27900	20.48	22666.7
	20.5	28345.8	20.5	22754.2
	20.52	28866.7	20.52	22683.3
	20.54	28895.8	20.54	23075
	20.56	28670.8	20.56	22358.3
	20.58	29908.3	20.58	22716.7
	20.6	28108.3	20.6	23675
	20.62	27691.7	20.62	23066.7
	20.64	26320.8	20.64	22600
	20.66	24704.2	20.66	22750
	20.68	23420.8	20.68	22812.5
	20.7	21633.3	20.7	22450
	20.72	20220.8	20.72	22158.3
	20.74	20162.5	20.74	22691.7
	20.76	19800	20.76	22083.3
	20.78	20000	20.78	22662.5
	20.8	20133.3	20.8	21866.7
	20.82	20770.8	20.82	22516.7
	20.84	21108.3	20.84	22916.7
	20.86	21337.5	20.86	22475
	20.88	21641.7	20.88	21700
	20.9	22100	20.9	21750
	20.92	22195.8	20.92	22450
	20.94	22070.8	20.94	22262.5
	20.96	21304.2	20.96	22150
	20.98	21175	20.98	22687.5
	21	20608.3	21	22420.8
	21.02	20050	21.02	22204.2
	21.04	19341.7	21.04	21483.3
	21.06	19433.3	21.06	22058.3
	21.08	19112.5	21.08	21900
	21.1	19983.3	21.1	21808.3
	21.12	20087.5	21.12	21929.2
	21.14	20533.3	21.14	22187.5
	21.16	20995.8	21.16	21816.7
	21.18	21679.2	21.18	22283.3
	21.2	23045.8	21.2	21416.7
	21.22	23762.5	21.22	21445.8
	21.24	24004.2	21.24	21516.7
	21.26	25937.5	21.26	21670.8
	21.28	26058.3	21.28	22175
	21.3	26954.2	21.3	21887.5
	21.32	27287.5	21.32	21687.5
	21.34	27666.7	21.34	22012.5
	21.36	28845.8	21.36	21591.7
	21.38	28545.8	21.38	21845.8
	21.4	29620.8	21.4	21820.8
	21.42	30241.7	21.42	21850
	21.44	31270.8	21.44	22133.3
	21.46	31979.2	21.46	21579.2
	21.48	33233.3	21.48	21770.8
	21.5	33891.7	21.5	21037.5
	21.52	34141.7	21.52	21316.7
	21.54	33650	21.54	21925
	21.56	33704.2	21.56	22058.3
	21.58	33045.8	21.58	21433.3
	21.6	30904.2	21.6	21458.3
	21.62	27595.8	21.62	21479.2
	21.64	25087.5	21.64	20791.7
	21.66	22700	21.66	21812.5
	21.68	20766.7	21.68	21487.5
	21.7	19216.7	21.7	21479.2
	21.72	18645.8	21.72	21300
	21.74	18400	21.74	21387.5
	21.76	18595.8	21.76	21433.3
	21.78	19004.2	21.78	20941.7
	21.8	19716.7	21.8	20445.8
	21.82	20495.8	21.82	21112.5
	21.84	20804.2	21.84	20841.7
	21.86	21462.5	21.86	20945.8
	21.88	22479.2	21.88	20766.7
	21.9	22600	21.9	20495.8
	21.92	22220.8	21.92	21050
	21.94	22754.2	21.94	20904.2
	21.96	22479.2	21.96	21133.3
	21.98	22029.2	21.98	20275
	22	21400	22	20504.2
	22.02	20883.3	22.02	20650
	22.04	20504.2	22.04	20875
	22.06	20412.5	22.06	20525
	22.08	19545.8	22.08	20487.5
	22.1	19308.3	22.1	20595.8
	22.12	18983.3	22.12	20087.5
	22.14	19570.8	22.14	20183.3
	22.16	19604.2	22.16	20408.3
	22.18	19195.8	22.18	20087.5
	22.2	19545.8	22.2	20283.3
	22.22	19520.8	22.22	20775
	22.24	20183.3	22.24	20200
	22.26	20166.7	22.26	20095.8
	22.28	20645.8	22.28	20283.3
	22.3	20816.7	22.3	20241.7
	22.32	21895.8	22.32	20508.3
	22.34	21937.5	22.34	20050
	22.36	22787.5	22.36	20041.7
	22.38	23341.7	22.38	19812.5
	22.4	24387.5	22.4	19608.3
	22.42	25329.2	22.42	19600
	22.44	25716.7	22.44	19300
	22.46	25850	22.46	20054.2
	22.48	26604.2	22.48	19804.2
	22.5	26633.3	22.5	19916.7
	22.52	27437.5	22.52	19879.2
	22.54	27137.5	22.54	20050
	22.56	27354.2	22.56	20216.7
	22.58	27837.5	22.58	19308.3
	22.6	27762.5	22.6	19950
	22.62	28075	22.62	19433.3
	22.64	28441.7	22.64	19175
	22.66	29004.2	22.66	19487.5
	22.68	28512.5	22.68	19587.5
	22.7	27633.3	22.7	19387.5
	22.72	27441.7	22.72	19358.3
	22.74	26466.7	22.74	20000
	22.76	24808.3	22.76	19366.7
	22.78	22925	22.78	18987.5
	22.8	21050	22.8	19604.2
	22.82	19800	22.82	18462.5
	22.84	18545.8	22.84	19191.7
	22.86	17558.3	22.86	19300
	22.88	16916.7	22.88	19225
	22.9	16112.5	22.9	19300
	22.92	16087.5	22.92	19008.3
	22.94	16175	22.94	18937.5
	22.96	16658.3	22.96	18595.8
	22.98	16675	22.98	19295.8
	23	16683.3	23	18870.8
	23.02	17545.8	23.02	18758.3
	23.04	17808.3	23.04	19050
	23.06	18258.3	23.06	18533.3
	23.08	18562.5	23.08	18766.7
	23.1	19041.7	23.1	18470.8
	23.12	19833.3	23.12	18550
	23.14	20258.3	23.14	18300
	23.16	19791.7	23.16	18962.5
	23.18	19558.3	23.18	18666.7
	23.2	19716.7	23.2	18745.8
	23.22	19662.5	23.22	18337.5
	23.24	19920.8	23.24	18808.3
	23.26	19779.2	23.26	18483.3
	23.28	19108.3	23.28	18279.2
	23.3	18041.7	23.3	18241.7
	23.32	18462.5	23.32	18362.5
	23.34	17937.5	23.34	17991.7
	23.36	18008.3	23.36	18170.8
	23.38	17862.5	23.38	18462.5
	23.4	17745.8	23.4	18200
	23.42	18041.7	23.42	18062.5
	23.44	18283.3	23.44	18041.7
	23.46	18795.8	23.46	18320.8
	23.48	19308.3	23.48	17754.2
	23.5	19962.5	23.5	18104.2
	23.52	20512.5	23.52	17525
	23.54	20700	23.54	18050
	23.56	20645.8	23.56	17812.5
	23.58	21295.8	23.58	18341.7
	23.6	21012.5	23.6	17691.7
	23.62	21675	23.62	17400
	23.64	21404.2	23.64	17758.3
	23.66	21579.2	23.66	17816.7
	23.68	21316.7	23.68	17950
	23.7	21216.7	23.7	17779.2
	23.72	21695.8	23.72	18150
	23.74	21654.2	23.74	17841.7
	23.76	22020.8	23.76	17587.5
	23.78	23362.5	23.78	17879.2
	23.8	23495.8	23.8	17645.8
	23.82	24279.2	23.82	18108.3
	23.84	25104.2	23.84	17412.5
	23.86	25970.8	23.86	17662.5
	23.88	27195.8	23.88	17083.3
	23.9	27758.3	23.9	17608.3
	23.92	28995.8	23.92	17441.7
	23.94	30183.3	23.94	17858.3
	23.96	30666.7	23.96	17808.3
	23.98	31279.2	23.98	17629.2
	24	30241.7	24	17541.7
	24.02	29862.5	24.02	17341.7
	24.04	28833.3	24.04	17654.2
	24.06	28095.8	24.06	16966.7
	24.08	26179.2	24.08	17637.5
	24.1	24916.7	24.1	17008.3
	24.12	23520.8	24.12	17387.5
	24.14	21900	24.14	17575
	24.16	21016.7	24.16	17129.2
	24.18	20637.5	24.18	16675
	24.2	20245.8	24.2	17004.2
	24.22	19550	24.22	16937.5
	24.24	20066.7	24.24	16733.3
	24.26	19654.2	24.26	17375
	24.28	20791.7	24.28	17441.7
	24.3	21500	24.3	17266.7
	24.32	22233.3	24.32	16783.3
	24.34	23887.5	24.34	17220.8
	24.36	25579.2	24.36	17016.7
	24.38	26816.7	24.38	16175
	24.4	29075	24.4	16475
	24.42	30854.2	24.42	16754.2
	24.44	33362.5	24.44	17033.3
	24.46	35283.3	24.46	16612.5
	24.48	38025	24.48	16916.7
	24.5	39583.3	24.5	16750
	24.52	39550	24.52	17000
	24.54	40304.2	24.54	16520.8
	24.56	39762.5	24.56	16975
	24.58	39058.3	24.58	16604.2
	24.6	38195.8	24.6	17062.5
	24.62	35991.7	24.62	16466.7
	24.64	33945.8	24.64	16625
	24.66	30458.3	24.66	16829.2
	24.68	29020.8	24.68	16637.5
	24.7	26704.2	24.7	16879.2
	24.72	24462.5	24.72	16895.8
	24.74	23508.3	24.74	16716.7
	24.76	21941.7	24.76	16687.5
	24.78	21908.3	24.78	16520.8
	24.8	20575	24.8	16704.2
	24.82	20104.2	24.82	16762.5
	24.84	20008.3	24.84	16641.7
	24.86	19937.5	24.86	16250
	24.88	19175	24.88	16083.3
	24.9	19079.2	24.9	16354.2
	24.92	19087.5	24.92	16391.7
	24.94	18637.5	24.94	16429.2
	24.96	18262.5	24.96	16500
	24.98	18104.2	24.98	16454.2
	25	17675	25	16283.3
	25.02	17533.3	25.02	16283.3
	25.04	17366.7	25.04	16237.5
	25.06	16900	25.06	16058.3
	25.08	16779.2	25.08	16125
	25.1	16200	25.1	15858.3
	25.12	16066.7	25.12	16391.7
	25.14	16258.3	25.14	16037.5
	25.16	16162.5	25.16	16037.5
	25.18	15629.2	25.18	16216.7
	25.2	15991.7	25.2	16708.3
	25.22	16212.5	25.22	16266.7
	25.24	16395.8	25.24	16300
	25.26	16545.8	25.26	15687.5
	25.28	16766.7	25.28	15812.5
	25.3	16820.8	25.3	15591.7
	25.32	17466.7	25.32	16016.7
	25.34	17370.8	25.34	16087.5
	25.36	18087.5	25.36	16116.7
	25.38	17850	25.38	15570.8
	25.4	18429.2	25.4	15516.7
	25.42	18850	25.42	15612.5
	25.44	18929.2	25.44	15616.7
	25.46	19437.5	25.46	15808.3
	25.48	19712.5	25.48	15895.8
	25.5	19808.3	25.5	15733.3
	25.52	20195.8	25.52	15133.3
	25.54	19775	25.54	15429.2
	25.56	19095.8	25.56	15708.3
	25.58	19495.8	25.58	15483.3
	25.6	18583.3	25.6	15900
	25.62	18195.8	25.62	15583.3
	25.64	18566.7	25.64	15395.8
	25.66	18425	25.66	15250
	25.68	18800	25.68	15279.2
	25.7	19070.8	25.7	15845.8
	25.72	19975	25.72	15233.3
	25.74	20766.7	25.74	15458.3
	25.76	21966.7	25.76	15116.7
	25.78	22862.5	25.78	15491.7
	25.8	24212.5	25.8	16083.3
	25.82	25595.8	25.82	15241.7
	25.84	27054.2	25.84	15508.3
	25.86	28083.3	25.86	15158.3
	25.88	28945.8	25.88	14941.7
	25.9	29183.3	25.9	15016.7
	25.92	28841.7	25.92	14954.2
	25.94	28437.5	25.94	15354.2
	25.96	28083.3	25.96	15316.7
	25.98	27091.7	25.98	15258.3
	26	26454.2	26	14962.5
	26.02	23704.2	26.02	15162.5
	26.04	22679.2	26.04	14750
	26.06	20966.7	26.06	15087.5
	26.08	20158.3	26.08	14929.2
	26.1	19541.7	26.1	14787.5
	26.12	19000	26.12	15229.2
	26.14	18608.3	26.14	14970.8
	26.16	18200	26.16	14895.8
	26.18	17633.3	26.18	15483.3
	26.2	17437.5	26.2	14537.5
	26.22	17462.5	26.22	15075
	26.24	16895.8	26.24	14695.8
	26.26	16966.7	26.26	14604.2
	26.28	16562.5	26.28	14541.7
	26.3	16287.5	26.3	14341.7
	26.32	16208.3	26.32	14975
	26.34	16370.8	26.34	14945.8
	26.36	15787.5	26.36	14745.8
	26.38	15608.3	26.38	14641.7
	26.4	15575	26.4	14562.5
	26.42	15445.8	26.42	14862.5
	26.44	14845.8	26.44	15050
	26.46	14862.5	26.46	15050
	26.48	14616.7	26.48	14595.8
	26.5	14333.3	26.5	14575
	26.52	14245.8	26.52	14770.8
	26.54	14450	26.54	14575
	26.56	14716.7	26.56	14533.3
	26.58	14312.5	26.58	14329.2
	26.6	14566.7	26.6	14362.5
	26.62	14950	26.62	14675
	26.64	14804.2	26.64	14537.5
	26.66	15495.8	26.66	14379.2
	26.68	15100	26.68	14437.5
	26.7	15620.8	26.7	14050
	26.72	15433.3	26.72	14191.7
	26.74	15775	26.74	14608.3
	26.76	16091.7	26.76	14420.8
	26.78	16108.3	26.78	14454.2
	26.8	16537.5	26.8	14079.2
	26.82	16550	26.82	14533.3
	26.84	16366.7	26.84	14058.3
	26.86	16879.2	26.86	14033.3
	26.88	17079.2	26.88	14275
	26.9	16800	26.9	14050
	26.92	16770.8	26.92	14041.7
	26.94	17150	26.94	14212.5
	26.96	16516.7	26.96	13700
	26.98	16404.2	26.98	13579.2
	27	16216.7	27	14258.3
	27.02	16841.7	27.02	14112.5
	27.04	16508.3	27.04	13941.7
	27.06	16508.3	27.06	13791.7
	27.08	16387.5	27.08	13704.2
	27.1	16662.5	27.1	13683.3
	27.12	16904.2	27.12	13995.8
	27.14	16887.5	27.14	13945.8
	27.16	16912.5	27.16	14104.2
	27.18	17283.3	27.18	14183.3
	27.2	17479.2	27.2	14029.2
	27.22	16925	27.22	13525
	27.24	17129.2	27.24	13666.7
	27.26	17070.8	27.26	14225
	27.28	17212.5	27.28	13933.3
	27.3	17262.5	27.3	14391.7
	27.32	17254.2	27.32	14075
	27.34	17812.5	27.34	14004.2
	27.36	17758.3	27.36	13841.7
	27.38	18412.5	27.38	13775
	27.4	19158.3	27.4	13658.3
	27.42	19387.5	27.42	13529.2
	27.44	19662.5	27.44	13495.8
	27.46	20062.5	27.46	13587.5
	27.48	20291.7	27.48	13437.5
	27.5	19662.5	27.5	13525
	27.52	20545.8	27.52	13491.7
	27.54	21458.3	27.54	13329.2
	27.56	21683.3	27.56	13575
	27.58	21504.2	27.58	13233.3
	27.6	21754.2	27.6	14020.8
	27.62	22533.3	27.62	13633.3
	27.64	22804.2	27.64	13887.5
	27.66	23591.7	27.66	13575
	27.68	22912.5	27.68	13833.3
	27.7	23129.2	27.7	13270.8
	27.72	23525	27.72	13683.3
	27.74	23208.3	27.74	13150
	27.76	23112.5	27.76	13675
	27.78	22416.7	27.78	13508.3
	27.8	22141.7	27.8	13129.2
	27.82	21520.8	27.82	12908.3
	27.84	21179.2	27.84	13379.2
	27.86	20816.7	27.86	13108.3
	27.88	20225	27.88	13187.5
	27.9	19704.2	27.9	13287.5
	27.92	19325	27.92	13345.8
	27.94	19045.8	27.94	13241.7
	27.96	17708.3	27.96	13587.5
	27.98	18500	27.98	13358.3
	28	17954.2	28	13454.2
	28.02	17391.7	28.02	13091.7
	28.04	17000	28.04	13158.3
	28.06	17212.5	28.06	13204.2
	28.08	16908.3	28.08	12758.3
	28.1	16879.2	28.1	13320.8
	28.12	16612.5	28.12	12995.8
	28.14	16804.2	28.14	13133.3
	28.16	16816.7	28.16	13216.7
	28.18	17066.7	28.18	13262.5
	28.2	16908.3	28.2	12904.2
	28.22	16500	28.22	12862.5
	28.24	16541.7	28.24	12945.8
	28.26	16516.7	28.26	12937.5
	28.28	16445.8	28.28	13541.7
	28.3	16116.7	28.3	13166.7
	28.32	16137.5	28.32	13008.3
	28.34	16304.2	28.34	12966.7
	28.36	15995.8	28.36	13283.3
	28.38	16520.8	28.38	12958.3
	28.4	16791.7	28.4	12854.2
	28.42	16537.5	28.42	13116.7
	28.44	16945.8	28.44	13479.2
	28.46	16658.3	28.46	13262.5
	28.48	17087.5	28.48	12820.8
	28.5	16570.8	28.5	12941.7
	28.52	16250	28.52	12966.7
	28.54	15800	28.54	12862.5
	28.56	16229.2	28.56	12954.2
	28.58	16008.3	28.58	13016.7
	28.6	16008.3	28.6	12891.7
	28.62	15704.2	28.62	13095.8
	28.64	15695.8	28.64	12766.7
	28.66	16029.2	28.66	12683.3
	28.68	15725	28.68	12966.7
	28.7	15458.3	28.7	12883.3
	28.72	15279.2	28.72	12729.2
	28.74	15233.3	28.74	13091.7
	28.76	14870.8	28.76	12837.5
	28.78	14987.5	28.78	12958.3
	28.8	14462.5	28.8	12658.3
	28.82	14550	28.82	12266.7
	28.84	14483.3	28.84	12666.7
	28.86	14650	28.86	12658.3
	28.88	14687.5	28.88	12516.7
	28.9	14287.5	28.9	12291.7
	28.92	14479.2	28.92	12529.2
	28.94	14454.2	28.94	12345.8
	28.96	14316.7	28.96	12545.8
	28.98	14645.8	28.98	12704.2
	29	13766.7	29	12854.2
	29.02	14029.2	29.02	12758.3
	29.04	14195.8	29.04	12362.5
	29.06	13816.7	29.06	12954.2
	29.08	14400	29.08	12716.7
	29.1	14145.8	29.1	12395.8
	29.12	14191.7	29.12	12429.2
	29.14	13908.3	29.14	12604.2
	29.16	13745.8	29.16	12545.8
	29.18	13841.7	29.18	12300
	29.2	14091.7	29.2	12445.8
	29.22	13937.5	29.22	12450
	29.24	14329.2	29.24	11854.2
	29.26	15337.5	29.26	12470.8
	29.28	15041.7	29.28	12304.2
	29.3	15729.2	29.3	12550
	29.32	16054.2	29.32	12491.7
	29.34	16633.3	29.34	12591.7
	29.36	17637.5	29.36	12091.7
	29.38	17941.7	29.38	12587.5
	29.4	18683.3	29.4	12495.8
	29.42	19012.5	29.42	12479.2
	29.44	19504.2	29.44	12266.7
	29.46	19512.5	29.46	12387.5
	29.48	20375	29.48	12175
	29.5	20150	29.5	11737.5
	29.52	19762.5	29.52	12108.3
	29.54	19295.8	29.54	12095.8
	29.56	19170.8	29.56	12220.8
	29.58	18350	29.58	11904.2
	29.6	18366.7	29.6	12004.2
	29.62	17833.3	29.62	12166.7
	29.64	17491.7	29.64	12137.5
	29.66	17925	29.66	11958.3
	29.68	17529.2	29.68	12200
	29.7	17925	29.7	11991.7
	29.72	18591.7	29.72	12079.2
	29.74	18770.8	29.74	12333.3
	29.76	19504.2	29.76	11937.5
	29.78	19683.3	29.78	11929.2
	29.8	19791.7	29.8	12158.3
	29.82	20191.7	29.82	11962.5
	29.84	20275	29.84	11937.5
	29.86	20695.8	29.86	11916.7
	29.88	20954.2	29.88	11725
	29.9	20358.3	29.9	11895.8
	29.92	19929.2	29.92	11754.2
	29.94	20070.8	29.94	11745.8
	29.96	18758.3	29.96	11700
	29.98	18783.3	29.98	11829.2
	30	17745.8	30	11662.5
	30.02	17479.2	30.02	11808.3
	30.04	16845.8	30.04	11629.2
	30.06	16191.7	30.06	11441.7
	30.08	15362.5	30.08	11191.7
	30.1	15045.8	30.1	11487.5
	30.12	14366.7	30.12	11666.7
	30.14	14333.3	30.14	11550
	30.16	14225	30.16	11479.2
	30.18	13550	30.18	11645.8
	30.2	13950	30.2	11450
	30.22	13812.5	30.22	11804.2
	30.24	13987.5	30.24	11725
	30.26	14116.7	30.26	11458.3
	30.28	14629.2	30.28	11129.2
	30.3	14625	30.3	11358.3
	30.32	15000	30.32	11100
	30.34	15716.7	30.34	11629.2
	30.36	15833.3	30.36	11166.7
	30.38	15937.5	30.38	11487.5
	30.4	15829.2	30.4	11400
	30.42	15933.3	30.42	11333.3
	30.44	15900	30.44	11391.7
	30.46	15662.5	30.46	11479.2
	30.48	15716.7	30.48	11437.5
	30.5	15641.7	30.5	11391.7
	30.52	16383.3	30.52	11550
	30.54	15987.5	30.54	11129.2
	30.56	16687.5	30.56	11587.5
	30.58	17470.8	30.58	11379.2
	30.6	17054.2	30.6	11270.8
	30.62	17929.2	30.62	11254.2
	30.64	18375	30.64	11433.3
	30.66	19004.2	30.66	11433.3
	30.68	19566.7	30.68	11179.2
	30.7	20112.5	30.7	11262.5
	30.72	20095.8	30.72	11245.8
	30.74	20308.3	30.74	11275
	30.76	20283.3	30.76	10912.5
	30.78	19962.5	30.78	11433.3
	30.8	19645.8	30.8	11187.5
	30.82	19070.8	30.82	11137.5
	30.84	18379.2	30.84	11204.2
	30.86	17400	30.86	11433.3
	30.88	17412.5	30.88	11416.7
	30.9	16408.3	30.9	11200
	30.92	15908.3	30.92	11462.5
	30.94	16133.3	30.94	11387.5
	30.96	15833.3	30.96	11079.2
	30.98	15795.8	30.98	11162.5
	31	15429.2	31	11466.7
	31.02	15366.7	31.02	11525
	31.04	15400	31.04	11495.8
	31.06	15279.2	31.06	11137.5
	31.08	15700	31.08	10995.8
	31.1	15462.5	31.1	10933.3
	31.12	15550	31.12	11087.5
	31.14	15183.3	31.14	10675
	31.16	15679.2	31.16	11079.2
	31.18	15950	31.18	10683.3
	31.2	16025	31.2	11012.5
	31.22	15754.2	31.22	10929.2
	31.24	15812.5	31.24	10933.3
	31.26	15408.3	31.26	11170.8
	31.28	15770.8	31.28	10608.3
	31.3	15520.8	31.3	11004.2
	31.32	16279.2	31.32	11291.7
	31.34	15491.7	31.34	11029.2
	31.36	15883.3	31.36	10783.3
	31.38	15466.7	31.38	10904.2
	31.4	16187.5	31.4	11079.2
	31.42	15366.7	31.42	10925
	31.44	15695.8	31.44	11054.2
	31.46	16058.3	31.46	10758.3
	31.48	17070.8	31.48	10812.5
	31.5	17279.2	31.5	11404.2
	31.52	18158.3	31.52	10687.5
	31.54	18783.3	31.54	10787.5
	31.56	19012.5	31.56	10754.2
	31.58	18595.8	31.58	10858.3
	31.6	18404.2	31.6	10608.3
	31.62	17629.2	31.62	10383.3
	31.64	16700	31.64	10466.7
	31.66	16395.8	31.66	10775
	31.68	15916.7	31.68	10762.5
	31.7	15225	31.7	10170.8
	31.72	14762.5	31.72	10608.3
	31.74	14483.3	31.74	10504.2
	31.76	13662.5	31.76	10604.2
	31.78	14020.8	31.78	10725
	31.8	13270.8	31.8	10554.2
	31.82	13245.8	31.82	10616.7
	31.84	13387.5	31.84	10658.3
	31.86	13300	31.86	11000
	31.88	13245.8	31.88	10679.2
	31.9	12895.8	31.9	10529.2
	31.92	13095.8	31.92	10541.7
	31.94	13370.8	31.94	10541.7
	31.96	13479.2	31.96	10600
	31.98	12983.3	31.98	10800
	32	13462.5	32	10508.3
	32.02	13433.3	32.02	10833.3
	32.04	13395.8	32.04	10316.7
	32.06	13866.7	32.06	10741.7
	32.08	14166.7	32.08	10475
	32.1	14016.7	32.1	10779.2
	32.12	14437.5	32.12	10454.2
	32.14	15145.8	32.14	10695.8
	32.16	15625	32.16	10783.3
	32.18	15875	32.18	10483.3
	32.2	16316.7	32.2	10525
	32.22	16354.2	32.22	10166.7
	32.24	16625	32.24	10029.2
	32.26	16679.2	32.26	10004.2
	32.28	16687.5	32.28	10512.5
	32.3	15862.5	32.3	10362.5
	32.32	15912.5	32.32	10433.3
	32.34	15145.8	32.34	10812.5
	32.36	14575	32.36	10325
	32.38	14150	32.38	10537.5
	32.4	14370.8	32.4	10554.2
	32.42	14037.5	32.42	10108.3
	32.44	14258.3	32.44	10504.2
	32.46	14283.3	32.46	10316.7
	32.48	14870.8	32.48	10295.8
	32.5	15175	32.5	10108.3
	32.52	15433.3	32.52	9970.83
	32.54	15370.8	32.54	10412.5
	32.56	15954.2	32.56	10333.3
	32.58	15950	32.58	10266.7
	32.6	15600	32.6	10150
	32.62	15745.8	32.62	10358.3
	32.64	15233.3	32.64	10112.5
	32.66	15629.2	32.66	10125
	32.68	14462.5	32.68	10466.7
	32.7	13875	32.7	10487.5
	32.72	13516.7	32.72	10179.2
	32.74	13545.8	32.74	10129.2
	32.76	13558.3	32.76	10479.2
	32.78	12937.5	32.78	10212.5
	32.8	12808.3	32.8	10279.2
	32.82	12687.5	32.82	10104.2
	32.84	12358.3	32.84	10508.3
	32.86	12550	32.86	9875
	32.88	12650	32.88	9995.83
	32.9	12316.7	32.9	10029.2
	32.92	12241.7	32.92	10195.8
	32.94	12125	32.94	10020.8
	32.96	12212.5	32.96	9954.17
	32.98	11691.7	32.98	10045.8
	33	11970.8	33	10212.5
	33.02	11916.7	33.02	10141.7
	33.04	11937.5	33.04	9895.83
	33.06	11687.5	33.06	10162.5
	33.08	11725	33.08	10008.3
	33.1	12116.7	33.1	9779.17
	33.12	11445.8	33.12	9687.5
	33.14	11404.2	33.14	9679.17
	33.16	11670.8	33.16	9770.83
	33.18	11837.5	33.18	9487.5
	33.2	11579.2	33.2	9937.5
	33.22	11750	33.22	9979.17
	33.24	11750	33.24	9904.17
	33.26	11866.7	33.26	9483.33
	33.28	11608.3	33.28	9820.83
	33.3	12275	33.3	9954.17
	33.32	11745.8	33.32	9779.17
	33.34	12412.5	33.34	9854.17
	33.36	12183.3	33.36	9979.17
	33.38	11991.7	33.38	9408.33
	33.4	12441.7	33.4	9620.83
	33.42	12495.8	33.42	9816.67
	33.44	12550	33.44	9900
	33.46	12483.3	33.46	10104.2
	33.48	12691.7	33.48	9754.17
	33.5	13033.3	33.5	9745.83
	33.52	12904.2	33.52	9895.83
	33.54	12916.7	33.54	9762.5
	33.56	13195.8	33.56	9537.5
	33.58	12991.7	33.58	9725
	33.6	13258.3	33.6	9566.67
	33.62	13529.2	33.62	9850
	33.64	13779.2	33.64	9645.83
	33.66	13954.2	33.66	9612.5
	33.68	13929.2	33.68	9400
	33.7	14162.5	33.7	9495.83
	33.72	14916.7	33.72	9837.5
	33.74	14795.8	33.74	9545.83
	33.76	15125	33.76	9541.67
	33.78	15558.3	33.78	9391.67
	33.8	15612.5	33.8	9779.17
	33.82	16287.5	33.82	9779.17
	33.84	16875	33.84	9504.17
	33.86	16295.8	33.86	9429.17
	33.88	17020.8	33.88	9379.17
	33.9	17054.2	33.9	9562.5
	33.92	17058.3	33.92	9562.5
	33.94	16612.5	33.94	9220.83
	33.96	16558.3	33.96	9558.33
	33.98	16937.5	33.98	9237.5
	34	16200	34	9516.67
	34.02	16183.3	34.02	9500
	34.04	15508.3	34.04	9379.17
	34.06	15625	34.06	9254.17
	34.08	15162.5	34.08	9208.33
	34.1	14841.7	34.1	9195.83
	34.12	14770.8	34.12	9466.67
	34.14	15066.7	34.14	9533.33
	34.16	14762.5	34.16	9141.67
	34.18	14362.5	34.18	9312.5
	34.2	14250	34.2	9600
	34.22	14250	34.22	9358.33
	34.24	14158.3	34.24	9358.33
	34.26	14166.7	34.26	9170.83
	34.28	14141.7	34.28	9141.67
	34.3	14162.5	34.3	9158.33
	34.32	14154.2	34.32	9016.67
	34.34	14020.8	34.34	8966.67
	34.36	13879.2	34.36	9037.5
	34.38	13600	34.38	9208.33
	34.4	13708.3	34.4	9437.5
	34.42	13770.8	34.42	8700
	34.44	13516.7	34.44	9158.33
	34.46	12912.5	34.46	9208.33
	34.48	13179.2	34.48	9091.67
	34.5	13050	34.5	9058.33
	34.52	12770.8	34.52	9083.33
	34.54	12866.7	34.54	9241.67
	34.56	12600	34.56	9175
	34.58	12504.2	34.58	9204.17
	34.6	12229.2	34.6	8991.67
	34.62	12225	34.62	8991.67
	34.64	11916.7	34.64	9083.33
	34.66	11950	34.66	9104.17
	34.68	11608.3	34.68	9141.67
	34.7	11775	34.7	9195.83
	34.72	12087.5	34.72	9129.17
	34.74	11829.2	34.74	9120.83
	34.76	12170.8	34.76	9208.33
	34.78	12366.7	34.78	9175
	34.8	12937.5	34.8	9095.83
	34.82	13262.5	34.82	8870.83
	34.84	13554.2	34.84	8841.67
	34.86	13466.7	34.86	8720.83
	34.88	13779.2	34.88	9316.67
	34.9	14337.5	34.9	9412.5
	34.92	13975	34.92	9112.5
	34.94	14716.7	34.94	8808.33
	34.96	14891.7	34.96	9075
	34.98	14641.7	34.98	9120.83
	35	14404.2	35	9058.33
	35.02	14575	35.02	8995.83
	35.04	14604.2	35.04	8970.83
	35.06	14808.3	35.06	8916.67
	35.08	14875	35.08	9050
	35.1	14716.7	35.1	8983.33
	35.12	14841.7	35.12	8775
	35.14	15079.2	35.14	9191.67
	35.16	14566.7	35.16	8950
	35.18	14829.2	35.18	8675
	35.2	14741.7	35.2	8675
	35.22	14783.3	35.22	9112.5
	35.24	14504.2	35.24	9300
	35.26	13937.5	35.26	8787.5
	35.28	13891.7	35.28	8929.17
	35.3	13358.3	35.3	9050
	35.32	12845.8	35.32	9062.5
	35.34	12620.8	35.34	9020.83
	35.36	12545.8	35.36	8954.17
	35.38	12154.2	35.38	8933.33
	35.4	12745.8	35.4	9104.17
	35.42	12600	35.42	9137.5
	35.44	12170.8	35.44	8733.33
	35.46	12637.5	35.46	9329.17
	35.48	13295.8	35.48	9233.33
	35.5	12937.5	35.5	8829.17
	35.52	13058.3	35.52	9095.83
	35.54	13133.3	35.54	8950
	35.56	13566.7	35.56	8841.67
	35.58	13383.3	35.58	8612.5
	35.6	13383.3	35.6	9108.33
	35.62	13987.5	35.62	8862.5
	35.64	14283.3	35.64	8733.33
	35.66	14133.3	35.66	8670.83
	35.68	14229.2	35.68	8550
	35.7	13579.2	35.7	8870.83
	35.72	14454.2	35.72	8537.5
	35.74	14275	35.74	9012.5
	35.76	13712.5	35.76	8575
	35.78	14212.5	35.78	8483.33
	35.8	13483.3	35.8	8950
	35.82	13125	35.82	8879.17
	35.84	13125	35.84	8933.33
	35.86	12466.7	35.86	8766.67
	35.88	12133.3	35.88	8600
	35.9	11945.8	35.9	8787.5
	35.92	11441.7	35.92	8650
	35.94	11633.3	35.94	8658.33
	35.96	11358.3	35.96	8679.17
	35.98	10991.7	35.98	8575
	36	11520.8	36	8500
	36.02	11270.8	36.02	8679.17
	36.04	11183.3	36.04	8504.17
	36.06	11254.2	36.06	8350
	36.08	11329.2	36.08	8862.5
	36.1	11579.2	36.1	8520.83
	36.12	11737.5	36.12	8379.17
	36.14	11629.2	36.14	8737.5
	36.16	11433.3	36.16	8720.83
	36.18	11216.7	36.18	8583.33
	36.2	11279.2	36.2	8379.17
	36.22	11475	36.22	8379.17
	36.24	11170.8	36.24	8666.67
	36.26	11170.8	36.26	8487.5
	36.28	10791.7	36.28	8500
	36.3	10916.7	36.3	8595.83
	36.32	10504.2	36.32	8395.83
	36.34	10516.7	36.34	8416.67
	36.36	10508.3	36.36	8641.67
	36.38	10995.8	36.38	8520.83
	36.4	10545.8	36.4	8545.83
	36.42	10937.5	36.42	8475
	36.44	10791.7	36.44	8583.33
	36.46	10662.5	36.46	8366.67
	36.48	11370.8	36.48	8650
	36.5	11241.7	36.5	8412.5
	36.52	11391.7	36.52	8591.67
	36.54	11087.5	36.54	8770.83
	36.56	11762.5	36.56	8529.17
	36.58	11358.3	36.58	8208.33
	36.6	11879.2	36.6	8483.33
	36.62	12062.5	36.62	8241.67
	36.64	11762.5	36.64	8495.83
	36.66	12062.5	36.66	8625
	36.68	11975	36.68	8700
	36.7	11745.8	36.7	8508.33
	36.72	12020.8	36.72	8600
	36.74	12037.5	36.74	8595.83
	36.76	11858.3	36.76	8691.67
	36.78	12054.2	36.78	8462.5
	36.8	11900	36.8	8466.67
	36.82	11983.3	36.82	8745.83
	36.84	12704.2	36.84	8775
	36.86	12391.7	36.86	8120.83
	36.88	12416.7	36.88	8666.67
	36.9	13000	36.9	8154.17
	36.92	12962.5	36.92	8320.83
	36.94	13254.2	36.94	8520.83
	36.96	13154.2	36.96	8716.67
	36.98	13933.3	36.98	8420.83
	37	13633.3	37	8233.33
	37.02	13541.7	37.02	8316.67
	37.04	14091.7	37.04	8500
	37.06	14033.3	37.06	8491.67
	37.08	13770.8	37.08	8616.67
	37.1	13700	37.1	8862.5
	37.12	14250	37.12	8683.33
	37.14	13854.2	37.14	8329.17
	37.16	13975	37.16	8620.83
	37.18	14141.7	37.18	8362.5
	37.2	14091.7	37.2	8354.17
	37.22	14291.7	37.22	8654.17
	37.24	14416.7	37.24	8325
	37.26	14179.2	37.26	8354.17
	37.28	14575	37.28	8729.17
	37.3	13887.5	37.3	8237.5
	37.32	13350	37.32	8308.33
	37.34	13920.8	37.34	8370.83
	37.36	13550	37.36	8391.67
	37.38	13441.7	37.38	8479.17
	37.4	13204.2	37.4	8387.5
	37.42	13283.3	37.42	8325
	37.44	13433.3	37.44	8479.17
	37.46	12770.8	37.46	8341.67
	37.48	12758.3	37.48	8537.5
	37.5	12475	37.5	8437.5
	37.52	12150	37.52	8533.33
	37.54	12300	37.54	8408.33
	37.56	12366.7	37.56	8429.17
	37.58	12750	37.58	8404.17
	37.6	12395.8	37.6	8483.33
	37.62	12108.3	37.62	8366.67
	37.64	12241.7	37.64	8500
	37.66	11958.3	37.66	8395.83
	37.68	11708.3	37.68	8366.67
	37.7	11929.2	37.7	8554.17
	37.72	12016.7	37.72	8562.5
	37.74	12033.3	37.74	8375
	37.76	11604.2	37.76	8233.33
	37.78	11995.8	37.78	8433.33
	37.8	12254.2	37.8	8516.67
	37.82	12487.5	37.82	8295.83
	37.84	12866.7	37.84	8487.5
	37.86	12595.8	37.86	8362.5
	37.88	12845.8	37.88	8433.33
	37.9	13329.2	37.9	8191.67
	37.92	13466.7	37.92	8316.67
	37.94	13391.7	37.94	8362.5
	37.96	13391.7	37.96	8445.83
	37.98	13429.2	37.98	8295.83
	38	13333.3	38	8129.17
	38.02	13350	38.02	8554.17
	38.04	13075	38.04	8304.17
	38.06	12695.8	38.06	8291.67
	38.08	12800	38.08	8329.17
	38.1	12362.5	38.1	8270.83
	38.12	11962.5	38.12	8304.17
	38.14	12270.8	38.14	8275
	38.16	12016.7	38.16	8350
	38.18	12058.3	38.18	8104.17
	38.2	12258.3	38.2	8325
	38.22	11762.5	38.22	8320.83
	38.24	11870.8	38.24	8162.5
	38.26	11645.8	38.26	8008.33
	38.28	11683.3	38.28	8225
	38.3	11412.5	38.3	8108.33
	38.32	11383.3	38.32	7762.5
	38.34	11400	38.34	8229.17
	38.36	11129.2	38.36	8166.67
	38.38	11520.8	38.38	8591.67
	38.4	11470.8	38.4	8279.17
	38.42	11087.5	38.42	8216.67
	38.44	11112.5	38.44	8529.17
	38.46	11083.3	38.46	8120.83
	38.48	11133.3	38.48	8358.33
	38.5	11120.8	38.5	8241.67
	38.52	10912.5	38.52	7908.33
	38.54	10762.5	38.54	8158.33
	38.56	10837.5	38.56	8470.83
	38.58	10354.2	38.58	8270.83
	38.6	10233.3	38.6	8291.67
	38.62	9991.67	38.62	8266.67
	38.64	10141.7	38.64	8304.17
	38.66	9666.67	38.66	8454.17
	38.68	10091.7	38.68	7933.33
	38.7	10079.2	38.7	8387.5
	38.72	9862.5	38.72	7945.83
	38.74	9908.33	38.74	8237.5
	38.76	10154.2	38.76	7862.5
	38.78	10175	38.78	8041.67
	38.8	10116.7	38.8	8195.83
	38.82	10066.7	38.82	7729.17
	38.84	10212.5	38.84	7816.67
	38.86	10308.3	38.86	8104.17
	38.88	10554.2	38.88	7950
	38.9	10958.3	38.9	8241.67
	38.92	11079.2	38.92	7883.33
	38.94	10925	38.94	8000
	38.96	11050	38.96	7970.83
	38.98	11516.7	38.98	7845.83
	39	11883.3	39	7887.5
	39.02	12041.7	39.02	8208.33
	39.04	12208.3	39.04	8208.33
	39.06	12616.7	39.06	8175
	39.08	12737.5	39.08	8070.83
	39.1	12991.7	39.1	7937.5
	39.12	12858.3	39.12	7883.33
	39.14	12562.5	39.14	8308.33
	39.16	12720.8	39.16	7995.83
	39.18	12912.5	39.18	8316.67
	39.2	12916.7	39.2	8341.67
	39.22	12745.8	39.22	8166.67
	39.24	12708.3	39.24	7962.5
	39.26	12641.7	39.26	8179.17
	39.28	12158.3	39.28	7895.83
	39.3	12091.7	39.3	8091.67
	39.32	11916.7	39.32	7966.67
	39.34	11645.8	39.34	8191.67
	39.36	11808.3	39.36	7879.17
	39.38	11166.7	39.38	7783.33
	39.4	11170.8	39.4	8145.83
	39.42	11250	39.42	8300
	39.44	11075	39.44	7900
	39.46	11112.5	39.46	7912.5
	39.48	11262.5	39.48	7616.67
	39.5	10975	39.5	8304.17
	39.52	11316.7	39.52	7945.83
	39.54	11708.3	39.54	8112.5
	39.56	11770.8	39.56	7950
	39.58	11366.7	39.58	8158.33
	39.6	11691.7	39.6	7775
	39.62	11775	39.62	8025
	39.64	12375	39.64	7837.5
	39.66	12008.3	39.66	8008.33
	39.68	11662.5	39.68	7995.83
	39.7	11783.3	39.7	7766.67
	39.72	12041.7	39.72	7887.5
	39.74	11854.2	39.74	8091.67
	39.76	11470.8	39.76	7725
	39.78	11158.3	39.78	7870.83
	39.8	11487.5	39.8	7758.33
	39.82	11191.7	39.82	8379.17
	39.84	11391.7	39.84	7779.17
	39.86	11125	39.86	7787.5
	39.88	10725	39.88	7966.67
	39.9	10520.8	39.9	7900
	39.92	10666.7	39.92	7962.5
	39.94	10795.8	39.94	7833.33
	39.96	10575	39.96	7679.17
	39.98	10645.8	39.98	7566.67
	40	10762.5	40	7612.5
	40.02	10854.2	40.02	7554.17
	40.04	11012.5	40.04	7820.83
	40.06	11070.8	40.06	8125
	40.08	11066.7	40.08	7820.83
	40.1	10933.3	40.1	7662.5
	40.12	10991.7	40.12	7791.67
	40.14	11091.7	40.14	7829.17
	40.16	11183.3	40.16	7858.33
	40.18	11454.2	40.18	8083.33
	40.2	11037.5	40.2	7750
	40.22	11841.7	40.22	7933.33
	40.24	11604.2	40.24	7891.67
	40.26	11033.3	40.26	7995.83
	40.28	11320.8	40.28	7787.5
	40.3	11450	40.3	7970.83
	40.32	11262.5	40.32	7775
	40.34	11354.2	40.34	7950
	40.36	11854.2	40.36	7683.33
	40.38	11704.2	40.38	7770.83
	40.4	12558.3	40.4	8020.83
	40.42	12466.7	40.42	7783.33
	40.44	12454.2	40.44	7775
	40.46	12816.7	40.46	8154.17
	40.48	12929.2	40.48	8020.83
	40.5	13141.7	40.5	7858.33
	40.52	13900	40.52	8091.67
	40.54	13308.3	40.54	7908.33
	40.56	13575	40.56	7900
	40.58	13504.2	40.58	8108.33
	40.6	13783.3	40.6	7729.17
	40.62	13741.7	40.62	7866.67
	40.64	13091.7	40.64	7787.5
	40.66	12708.3	40.66	7725
	40.68	12650	40.68	7866.67
	40.7	12662.5	40.7	7833.33
	40.72	12745.8	40.72	7800
	40.74	13045.8	40.74	8183.33
	40.76	12895.8	40.76	8237.5
	40.78	12979.2	40.78	7891.67
	40.8	13083.3	40.8	8008.33
	40.82	12966.7	40.82	7891.67
	40.84	13000	40.84	7795.83
	40.86	13279.2	40.86	7762.5
	40.88	13045.8	40.88	7804.17
	40.9	12941.7	40.9	7695.83
	40.92	12804.2	40.92	7554.17
	40.94	12541.7	40.94	7637.5
	40.96	12512.5	40.96	7970.83
	40.98	12050	40.98	7920.83
	41	12220.8	41	7833.33
	41.02	12087.5	41.02	7712.5
	41.04	12104.2	41.04	7791.67
	41.06	11595.8	41.06	7800
	41.08	11583.3	41.08	7466.67
	41.1	11266.7	41.1	7404.17
	41.12	11704.2	41.12	7533.33
	41.14	11483.3	41.14	7708.33
	41.16	10995.8	41.16	7462.5
	41.18	11045.8	41.18	7720.83
	41.2	11183.3	41.2	8000
	41.22	10737.5	41.22	7662.5
	41.24	10650	41.24	7716.67
	41.26	10491.7	41.26	7716.67
	41.28	10008.3	41.28	7858.33
	41.3	9691.67	41.3	7708.33
	41.32	9633.33	41.32	7537.5
	41.34	9641.67	41.34	7750
	41.36	9170.83	41.36	7716.67
	41.38	9258.33	41.38	7850
	41.4	9133.33	41.4	7841.67
	41.42	9250	41.42	7733.33
	41.44	8962.5	41.44	7729.17
	41.46	8583.33	41.46	7670.83
	41.48	8858.33	41.48	7654.17
	41.5	8787.5	41.5	7508.33
	41.52	8745.83	41.52	7637.5
	41.54	8845.83	41.54	7600
	41.56	8695.83	41.56	7670.83
	41.58	8716.67	41.58	7683.33
	41.6	8658.33	41.6	7629.17
	41.62	8875	41.62	7675
	41.64	8912.5	41.64	7858.33
	41.66	8870.83	41.66	7854.17
	41.68	8750	41.68	7762.5
	41.7	9204.17	41.7	7304.17
	41.72	8825	41.72	7604.17
	41.74	9004.17	41.74	7670.83
	41.76	9404.17	41.76	7554.17
	41.78	9583.33	41.78	7637.5
	41.8	8979.17	41.8	7741.67
	41.82	9066.67	41.82	7675
	41.84	9304.17	41.84	7366.67
	41.86	9533.33	41.86	7733.33
	41.88	9483.33	41.88	7387.5
	41.9	9937.5	41.9	7658.33
	41.92	9133.33	41.92	7233.33
	41.94	9191.67	41.94	7483.33
	41.96	9495.83	41.96	7070.83
	41.98	9537.5	41.98	7445.83
	42	9600	42	7395.83
	42.02	9441.67	42.02	7554.17
	42.04	8962.5	42.04	7712.5
	42.06	9412.5	42.06	7587.5
	42.08	9375	42.08	7304.17
	42.1	9225	42.1	7675
	42.12	9558.33	42.12	7600
	42.14	9512.5	42.14	7516.67
	42.16	9541.67	42.16	7229.17
	42.18	9283.33	42.18	7400
	42.2	9633.33	42.2	7387.5
	42.22	9558.33	42.22	7483.33
	42.24	9637.5	42.24	7166.67
	42.26	9529.17	42.26	7262.5
	42.28	9895.83	42.28	7566.67
	42.3	9775	42.3	7491.67
	42.32	9916.67	42.32	7191.67
	42.34	10445.8	42.34	7320.83
	42.36	10004.2	42.36	7366.67
	42.38	9854.17	42.38	7387.5
	42.4	10029.2	42.4	7541.67
	42.42	9983.33	42.42	7229.17
	42.44	10241.7	42.44	7308.33
	42.46	9879.17	42.46	7333.33
	42.48	9383.33	42.48	7483.33
	42.5	9858.33	42.5	7145.83
	42.52	9220.83	42.52	7370.83
	42.54	9654.17	42.54	7358.33
	42.56	9350	42.56	7283.33
	42.58	9579.17	42.58	7254.17
	42.6	9662.5	42.6	7354.17
	42.62	9333.33	42.62	7375
	42.64	9679.17	42.64	7525
	42.66	9800	42.66	7337.5
	42.68	9758.33	42.68	7416.67
	42.7	9616.67	42.7	7179.17
	42.72	9862.5	42.72	7416.67
	42.74	10220.8	42.74	7316.67
	42.76	10033.3	42.76	6987.5
	42.78	10041.7	42.78	7137.5
	42.8	9862.5	42.8	7429.17
	42.82	10400	42.82	7425
	42.84	10029.2	42.84	7291.67
	42.86	9795.83	42.86	7041.67
	42.88	9416.67	42.88	7050
	42.9	9462.5	42.9	7345.83
	42.92	9133.33	42.92	7279.17
	42.94	9516.67	42.94	7404.17
	42.96	9437.5	42.96	7475
	42.98	9175	42.98	7425
	43	9212.5	43	7445.83
	43.02	9170.83	43.02	7375
	43.04	9241.67	43.04	7320.83
	43.06	8937.5	43.06	7270.83
	43.08	9087.5	43.08	7154.17
	43.1	9029.17	43.1	7212.5
	43.12	9100	43.12	6954.17
	43.14	9158.33	43.14	7187.5
	43.16	9133.33	43.16	7237.5
	43.18	9004.17	43.18	6937.5
	43.2	8850	43.2	7145.83
	43.22	8925	43.22	7216.67
	43.24	8987.5	43.24	7445.83
	43.26	9087.5	43.26	7154.17
	43.28	9233.33	43.28	7100
	43.3	9091.67	43.3	7608.33
	43.32	9195.83	43.32	7075
	43.34	8962.5	43.34	7112.5
	43.36	9079.17	43.36	7183.33
	43.38	9062.5	43.38	7487.5
	43.4	8808.33	43.4	7070.83
	43.42	9025	43.42	7191.67
	43.44	8858.33	43.44	7108.33
	43.46	9012.5	43.46	7291.67
	43.48	8916.67	43.48	7108.33
	43.5	8666.67	43.5	7079.17
	43.52	8537.5	43.52	7133.33
	43.54	8720.83	43.54	6950
	43.56	8379.17	43.56	7125
	43.58	8620.83	43.58	7187.5
	43.6	8600	43.6	7070.83
	43.62	9004.17	43.62	6983.33
	43.64	8845.83	43.64	6637.5
	43.66	9245.83	43.66	6858.33
	43.68	9312.5	43.68	7237.5
	43.7	9350	43.7	7208.33
	43.72	9458.33	43.72	6891.67
	43.74	10158.3	43.74	6816.67
	43.76	9941.67	43.76	7162.5
	43.78	9970.83	43.78	7145.83
	43.8	10337.5	43.8	7116.67
	43.82	10700	43.82	7191.67
	43.84	10829.2	43.84	7104.17
	43.86	11216.7	43.86	6950
	43.88	11387.5	43.88	7208.33
	43.9	11162.5	43.9	7104.17
	43.92	11154.2	43.92	6904.17
	43.94	11775	43.94	7216.67
	43.96	11695.8	43.96	7133.33
	43.98	11995.8	43.98	6883.33
	44	11766.7	44	6533.33
	44.02	12150	44.02	6962.5
	44.04	11995.8	44.04	6904.17
	44.06	12450	44.06	6829.17
	44.08	12275	44.08	7012.5
	44.1	12079.2	44.1	6791.67
	44.12	12145.8	44.12	6845.83
	44.14	11720.8	44.14	6712.5
	44.16	11887.5	44.16	6920.83
	44.18	12012.5	44.18	7320.83
	44.2	12112.5	44.2	6833.33
	44.22	11837.5	44.22	6637.5
	44.24	12091.7	44.24	6725
	44.26	11891.7	44.26	6804.17
	44.28	11158.3	44.28	6891.67
	44.3	10991.7	44.3	6716.67
	44.32	10937.5	44.32	7079.17
	44.34	10633.3	44.34	7166.67
	44.36	10566.7	44.36	7029.17
	44.38	9954.17	44.38	6920.83
	44.4	10229.2	44.4	6812.5
	44.42	10283.3	44.42	6829.17
	44.44	9475	44.44	6933.33
	44.46	9912.5	44.46	6929.17
	44.48	9562.5	44.48	6925
	44.5	9679.17	44.5	7150
	44.52	9583.33	44.52	6887.5
	44.54	10191.7	44.54	6700
	44.56	10295.8	44.56	6808.33
	44.58	10208.3	44.58	6954.17
	44.6	10258.3	44.6	6687.5
	44.62	10350	44.62	6700
	44.64	10516.7	44.64	6891.67
	44.66	10191.7	44.66	6650
	44.68	10620.8	44.68	6708.33
	44.7	10225	44.7	6895.83
	44.72	9970.83	44.72	6766.67
	44.74	9987.5	44.74	6745.83
	44.76	9958.33	44.76	6645.83
	44.78	9545.83	44.78	6683.33
	44.8	9766.67	44.8	6833.33
	44.82	9958.33	44.82	6795.83
	44.84	9904.17	44.84	6575
	44.86	9250	44.86	6708.33
	44.88	9137.5	44.88	6779.17
	44.9	9300	44.9	6608.33
	44.92	9120.83	44.92	6591.67
	44.94	9108.33	44.94	6879.17
[truncated: 2,253 more rows]

## Sheet: FTIR
	FTIR (Figure 3)
		AS		AS Gel
	400.966	57.374	400.966	85.4632
	402.363	57.7992	402.363	85.4518
	403.76	57.9169	403.76	85.4108
	405.157	57.9472	405.157	85.4234
	406.554	57.8715	406.554	85.4807
	407.951	57.642	407.951	85.51
	409.348	57.3435	409.348	85.4551
	410.745	57.3653	410.745	85.4873
	412.142	57.4163	412.142	85.4859
	413.539	57.4471	413.539	85.4963
	414.936	57.3345	414.936	85.4815
	416.333	57.0687	416.333	85.4296
	417.73	56.7109	417.73	85.3837
	419.127	56.2639	419.127	85.3667
	420.524	55.8714	420.524	85.3656
	421.921	55.6814	421.921	85.3335
	423.318	55.5984	423.318	85.2382
	424.715	55.6127	424.715	85.1175
	426.112	55.7108	426.112	85.0351
	427.509	55.8383	427.509	85.0316
	428.906	55.9828	428.906	85.0865
	430.304	56.1592	430.304	85.1291
	431.701	56.2396	431.701	85.1176
	433.098	56.1551	433.098	85.0524
	434.495	55.9713	434.495	84.9543
	435.892	55.8338	435.892	84.8566
	437.289	55.8328	437.289	84.7923
	438.686	55.9021	438.686	84.772
	440.083	55.8864	440.083	84.7771
	441.48	55.7302	441.48	84.769
	442.877	55.5267	442.877	84.7264
	444.274	55.4226	444.274	84.6639
	445.671	55.4528	445.671	84.6094
	447.068	55.505	447.068	84.5723
	448.465	55.4519	448.465	84.541
	449.862	55.3258	449.862	84.5148
	451.259	55.2723	451.259	84.496
	452.656	55.3252	452.656	84.4725
	454.053	55.3588	454.053	84.4125
	455.45	55.2605	455.45	84.2932
	456.847	55.0542	456.847	84.1381
	458.244	54.8628	458.244	84.009
	459.642	54.793	459.642	83.9555
	461.039	54.8187	461.039	83.9589
	462.436	54.8186	462.436	83.9657
	463.833	54.7204	463.833	83.9458
	465.23	54.5351	465.23	83.8995
	466.627	54.3482	466.627	83.8326
	468.024	54.2341	468.024	83.7407
	469.421	54.1831	469.421	83.6246
	470.818	54.1425	470.818	83.5013
	472.215	54.0854	472.215	83.4023
	473.612	54.0239	473.612	83.3517
	475.009	53.993	475.009	83.3457
	476.406	54.0163	476.406	83.3594
	477.803	54.0438	477.803	83.3702
	479.2	54.019	479.2	83.3842
	480.597	53.9749	480.597	83.4132
	481.994	53.9717	481.994	83.4419
	483.391	54.0329	483.391	83.4368
	484.788	54.112	484.788	83.3826
	486.185	54.1249	486.185	83.303
	487.582	54.0478	487.582	83.2353
	488.979	53.9571	488.979	83.1949
	490.377	53.9091	490.377	83.1648
	491.774	53.8872	491.774	83.1276
	493.171	53.8451	493.171	83.0904
	494.568	53.7492	494.568	83.061
	495.965	53.6182	495.965	83.0202
	497.362	53.4838	497.362	82.933
	498.759	53.3483	498.759	82.7883
	500.156	53.1802	500.156	82.6155
	501.553	52.9733	501.553	82.4569
	502.95	52.7582	502.95	82.3241
	504.347	52.5574	504.347	82.1976
	505.744	52.3562	505.744	82.0643
	507.141	52.117	507.141	81.9396
	508.538	51.8729	508.538	81.8511
	509.935	51.6907	509.935	81.7976
	511.332	51.5888	511.332	81.7407
	512.729	51.5374	512.729	81.6428
	514.126	51.494	514.126	81.5029
	515.523	51.4477	515.523	81.3472
	516.92	51.413	516.92	81.197
	518.317	51.3994	518.317	81.0508
	519.714	51.3879	519.714	80.8958
	521.112	51.3526	521.112	80.7346
	522.509	51.3145	522.509	80.5901
	523.906	51.3226	523.906	80.4801
	525.303	51.3981	525.303	80.3961
	526.7	51.4895	526.7	80.3098
	528.097	51.5099	528.097	80.2048
	529.494	51.4196	529.494	80.0886
	530.891	51.2582	530.891	79.9707
	532.288	51.097	532.288	79.8423
	533.685	50.9647	533.685	79.6918
	535.082	50.8401	535.082	79.5309
	536.479	50.7073	536.479	79.3911
	537.876	50.5871	537.876	79.2926
	539.273	50.511	539.273	79.2198
	540.67	50.4759	540.67	79.1423
	542.067	50.4556	542.067	79.0512
	543.464	50.4227	543.464	78.9531
	544.861	50.3417	544.861	78.8335
	546.258	50.1731	546.258	78.6533
	547.655	49.9049	547.655	78.3911
	549.052	49.5794	549.052	78.081
	550.449	49.2899	550.449	77.7934
	551.847	49.0801	551.847	77.5703
	553.244	48.8971	553.244	77.3977
	554.641	48.6786	554.641	77.2411
	556.038	48.4382	556.038	77.0909
	557.435	48.2732	557.435	76.9681
	558.832	48.2247	558.832	76.8883
	560.229	48.195	560.229	76.8365
	561.626	48.0759	561.626	76.7803
	563.023	47.9073	563.023	76.7081
	564.42	47.828	564.42	76.6413
	565.817	47.9031	565.817	76.6093
	567.214	48.0511	567.214	76.6206
	568.611	48.1156	568.611	76.6576
	570.008	48.0504	570.008	76.6997
	571.405	47.9461	571.405	76.7475
	572.802	47.8753	572.802	76.8173
	574.199	47.8049	574.199	76.9206
	575.596	47.6555	575.596	77.0502
	576.993	47.4327	576.993	77.1812
	578.39	47.23	578.39	77.2864
	579.787	47.1064	579.787	77.3583
	581.185	47.0304	581.185	77.4175
	582.582	46.9595	582.582	77.4951
	583.979	46.9006	583.979	77.6085
	585.376	46.8986	585.376	77.7537
	586.773	46.989	586.773	77.9195
	588.17	47.1647	588.17	78.1038
	589.567	47.3973	589.567	78.3006
	590.964	47.664	590.964	78.4822
	592.361	47.9469	592.361	78.6119
	593.758	48.2163	593.758	78.6786
	595.155	48.447	595.155	78.7062
	596.552	48.6409	596.552	78.7241
	597.949	48.8129	597.949	78.7408
	599.346	48.9707	599.346	78.7525
	600.743	49.1166	600.743	78.7669
	602.14	49.2546	602.14	78.799
	603.537	49.3722	603.537	78.8467
	604.934	49.4386	604.934	78.8859
	606.331	49.4262	606.331	78.9
	607.728	49.3463	607.728	78.9052
	609.125	49.2654	609.125	78.9365
	610.522	49.2537	610.522	79.0095
	611.919	49.3246	611.919	79.106
	613.317	49.441	613.317	79.2048
	614.714	49.5622	614.714	79.309
	616.111	49.6696	616.111	79.4372
	617.508	49.768	617.508	79.5946
	618.905	49.866	618.905	79.7626
	620.302	49.9538	620.302	79.9164
	621.699	50.0311	621.699	80.0445
	623.096	50.1165	623.096	80.1513
	624.493	50.226	624.493	80.2412
	625.89	50.3565	625.89	80.3069
	627.287	50.47	627.287	80.3372
	628.684	50.5254	628.684	80.3352
	630.081	50.5179	630.081	80.3199
	631.478	50.47	631.478	80.308
	632.875	50.404	632.875	80.3057
	634.272	50.3502	634.272	80.3157
	635.669	50.3371	635.669	80.3434
	637.066	50.3636	637.066	80.3911
	638.463	50.4146	638.463	80.4529
	639.86	50.4544	639.86	80.5191
	641.257	50.4615	641.257	80.5881
	642.655	50.4558	642.655	80.6672
	644.052	50.4567	644.052	80.7574
	645.449	50.4554	645.449	80.8431
	646.846	50.4317	646.846	80.9049
	648.243	50.3922	648.243	80.9381
	649.64	50.3691	649.64	80.9491
	651.037	50.3927	651.037	80.942
	652.434	50.4487	652.434	80.9269
	653.831	50.4935	653.831	80.926
	655.228	50.5144	655.228	80.9522
	656.625	50.5213	656.625	80.9976
	658.022	50.5268	658.022	81.0325
	659.419	50.5369	659.419	81.0356
	660.816	50.5767	660.816	81.0573
	662.213	50.6568	662.213	81.1388
	663.61	50.7674	663.61	81.2734
	665.007	50.889	665.007	81.4351
	666.404	50.9889	666.404	81.6003
	667.801	51.0605	667.801	81.7848
	669.198	51.1181	669.198	82.0244
	670.595	51.1592	670.595	82.3141
	671.992	51.1746	671.992	82.6108
	673.39	51.1812	673.39	82.8874
	674.787	51.221	674.787	83.1487
	676.184	51.307	676.184	83.4137
	677.581	51.3972	677.581	83.6744
	678.978	51.4137	678.978	83.8596
	680.375	51.361	680.375	83.9478
	681.772	51.312	681.772	83.9885
	683.169	51.3087	683.169	84.0345
	684.566	51.3425	684.566	84.1178
	685.963	51.3798	685.963	84.235
	687.36	51.4135	687.36	84.3602
	688.757	51.4788	688.757	84.4727
	690.154	51.6004	690.154	84.5629
	691.551	51.7539	691.551	84.6343
	692.948	51.9027	692.948	84.6988
	694.345	52.0503	694.345	84.7651
	695.742	52.2259	695.742	84.8364
	697.139	52.4399	697.139	84.9182
	698.536	52.6662	698.536	85.023
	699.933	52.8823	699.933	85.1691
	701.33	53.0968	701.33	85.3688
	702.727	53.3253	702.727	85.614
	704.125	53.563	704.125	85.8813
	705.522	53.8004	705.522	86.1546
	706.919	54.0389	706.919	86.4327
	708.316	54.2718	708.316	86.7148
	709.713	54.4725	709.713	86.9918
	711.11	54.6195	711.11	87.2623
	712.507	54.7296	712.507	87.5512
	713.904	54.8439	713.904	87.8969
	715.301	54.9818	715.301	88.3172
	716.698	55.1231	716.698	88.7926
	718.095	55.2439	718.095	89.2872
	719.492	55.352	719.492	89.7749
	720.889	55.4619	720.889	90.2397
	722.286	55.5627	722.286	90.6665
	723.683	55.625	723.683	91.046
	725.08	55.6427	725.08	91.3842
	726.477	55.6545	726.477	91.6985
	727.874	55.7018	727.874	92.0027
	729.271	55.7757	729.271	92.2965
	730.668	55.8322	730.668	92.5715
	732.065	55.847	732.065	92.8217
	733.463	55.8397	733.463	93.0434
	734.86	55.8409	734.86	93.2303
	736.257	55.8574	736.257	93.3796
	737.654	55.8856	737.654	93.5023
	739.051	55.9386	739.051	93.6198
	740.448	56.0307	740.448	93.7457
	741.845	56.1429	741.845	93.8744
	743.242	56.2326	743.242	93.9934
	744.639	56.2702	744.639	94.0994
	746.036	56.2649	746.036	94.1987
	747.433	56.2543	747.433	94.2944
	748.83	56.2672	748.83	94.3846
	750.227	56.3118	750.227	94.4771
	751.624	56.3893	751.624	94.5952
	753.021	56.4919	753.021	94.7602
	754.418	56.5932	754.418	94.9691
	755.815	56.6653	755.815	95.1984
	757.212	56.7082	757.212	95.4274
	758.609	56.7522	758.609	95.6534
	760.006	56.8275	760.006	95.8828
	761.403	56.934	761.403	96.1173
	762.8	57.0477	762.8	96.3549
	764.198	57.1557	764.198	96.6026
	765.595	57.2753	765.595	96.8763
	766.992	57.4311	766.992	97.1855
	768.389	57.6198	768.389	97.5207
	769.786	57.8081	769.786	97.8586
	771.183	57.9731	771.183	98.179
	772.58	58.1299	772.58	98.4727
	773.977	58.3016	773.977	98.7339
	775.374	58.4781	775.374	98.9549
	776.771	58.6208	776.771	99.1324
	778.168	58.7062	778.168	99.2747
	779.565	58.7566	779.565	99.3953
	780.962	58.8219	780.962	99.5005
	782.359	58.9274	782.359	99.5884
	783.756	59.0463	783.756	99.6567
	785.153	59.1291	785.153	99.7045
	786.55	59.1511	786.55	99.7232
	787.947	59.1219	787.947	99.6892
	789.344	59.0569	789.344	99.5772
	790.741	58.9521	790.741	99.3837
	792.138	58.797	792.138	99.1316
	793.535	58.605	793.535	98.8514
	794.933	58.4096	794.933	98.5574
	796.33	58.2367	796.33	98.2437
	797.727	58.09	797.727	97.906
	799.124	57.9538	799.124	97.5582
	800.521	57.804	800.521	97.221
	801.918	57.618	801.918	96.8968
	803.315	57.3922	803.315	96.5689
	804.712	57.1533	804.712	96.2307
	806.109	56.9481	806.109	95.9124
	807.506	56.8024	807.506	95.6669
	808.903	56.6978	808.903	95.533
	810.3	56.6056	810.3	95.5172
	811.697	56.5366	811.697	95.6071
	813.094	56.5445	813.094	95.7887
	814.491	56.6546	814.491	96.0511
	815.888	56.813	815.888	96.3779
	817.285	56.9432	817.285	96.7447
	818.682	57.0438	818.682	97.1292
	820.079	57.1876	820.079	97.5243
	821.476	57.4203	821.476	97.9338
	822.873	57.6996	822.873	98.3529
	824.27	57.9444	824.27	98.755
	825.668	58.1291	825.668	99.1018
	827.065	58.299	827.065	99.3684
	828.462	58.4941	828.462	99.5581
	829.859	58.6895	829.859	99.6995
	831.256	58.8296	831.256	99.8312
	832.653	58.9105	832.653	99.9857
	834.05	58.9967	834.05	100.183
	835.447	59.1444	835.447	100.428
	836.844	59.3333	836.844	100.713
	838.241	59.5026	838.241	101.019
	839.638	59.6315	839.638	101.328
	841.035	59.7472	841.035	101.631
	842.432	59.8719	842.432	101.932
	843.829	59.9967	843.829	102.239
	845.226	60.1059	845.226	102.554
	846.623	60.2093	846.623	102.869
	848.02	60.3328	848.02	103.166
	849.417	60.4786	849.417	103.433
	850.814	60.6146	850.814	103.662
	852.211	60.7048	852.211	103.844
	853.608	60.7454	853.608	103.963
	855.005	60.7597	855.005	104.003
	856.403	60.7631	856.403	103.963
	857.8	60.7461	857.8	103.859
	859.197	60.6983	859.197	103.717
	860.594	60.6327	860.594	103.563
	861.991	60.5721	861.991	103.408
	863.388	60.5239	863.388	103.251
	864.785	60.472	864.785	103.083
	866.182	60.3982	866.182	102.896
	867.579	60.3083	867.579	102.689
	868.976	60.2254	868.976	102.463
	870.373	60.1608	870.373	102.221
	871.77	60.1004	871.77	101.972
	873.167	60.0245	873.167	101.729
	874.564	59.9324	874.564	101.5
	875.961	59.8422	875.961	101.284
	877.358	59.7717	877.358	101.071
	878.755	59.7274	878.755	100.848
	880.152	59.7075	880.152	100.611
	881.549	59.7073	881.549	100.366
	882.946	59.7186	882.946	100.122
	884.343	59.7225	884.343	99.8847
	885.74	59.6957	885.74	99.6536
	887.138	59.6333	887.138	99.4255
	888.535	59.5583	888.535	99.2005
	889.932	59.5011	889.932	98.9814
	891.329	59.4673	891.329	98.7674
	892.726	59.4318	892.726	98.5519
	894.123	59.3707	894.123	98.3289
	895.52	59.2883	895.52	98.0994
	896.917	59.2067	896.917	97.8716
	898.314	59.1394	898.314	97.6542
	899.711	59.0759	899.711	97.4503
	901.108	58.9959	901.108	97.2574
	902.505	58.8988	902.505	97.0692
	903.902	58.8003	903.902	96.8776
	905.299	58.7041	905.299	96.6746
	906.696	58.5945	906.696	96.4573
	908.093	58.4577	908.093	96.2308
	909.49	58.3076	909.49	96.0059
	910.887	58.185	910.887	95.7935
	912.284	58.1253	912.284	95.602
	913.681	58.1279	913.681	95.4389
	915.078	58.1602	915.078	95.3087
	916.476	58.1882	916.476	95.2058
	917.873	58.2098	917.873	95.111
	919.27	58.2497	919.27	94.9966
	920.667	58.3219	920.667	94.8372
	922.064	58.4139	922.064	94.6195
	923.461	58.5042	923.461	94.3406
	924.858	58.5784	924.858	94.0014
	926.255	58.6315	926.255	93.603
	927.652	58.6585	927.652	93.1493
	929.049	58.6488	929.049	92.6457
	930.446	58.5979	930.446	92.0946
	931.843	58.5241	931.843	91.4915
	933.24	58.4617	933.24	90.823
	934.637	58.4332	934.637	90.0692
	936.034	58.434	936.034	89.2095
	937.431	58.4413	937.431	88.2302
	938.828	58.4303	938.828	87.1338
	940.225	58.3845	940.225	85.941
	941.622	58.2984	941.622	84.6877
	943.019	58.182	943.019	83.423
	944.416	58.0532	944.416	82.2025
	945.813	57.9151	945.813	81.074
	947.211	57.7398	947.211	80.0654
	948.608	57.4796	948.608	79.1864
	950.005	57.0987	950.005	78.4353
	951.402	56.5966	951.402	77.8044
	952.799	55.996	952.799	77.293
	954.196	55.3138	954.196	76.9259
	955.593	54.5634	955.593	76.752
	956.99	53.7841	956.99	76.8058
	958.387	53.0389	958.387	77.0636
	959.784	52.3708	959.784	77.443
	961.181	51.7714	961.181	77.8421
	962.578	51.1977	962.578	78.1798
	963.975	50.6301	963.975	78.4073
	965.372	50.1015	965.372	78.4984
	966.769	49.6594	966.769	78.4384
	968.166	49.312	968.166	78.2299
	969.563	49.0237	969.563	77.8988
	970.96	48.761	970.96	77.4754
	972.357	48.5262	972.357	76.9667
	973.754	48.3317	973.754	76.354
	975.151	48.1581	975.151	75.6221
	976.548	47.9591	976.548	74.787
	977.946	47.7071	977.946	73.8929
	979.343	47.4186	979.343	72.9837
	980.74	47.1317	980.74	72.0786
	982.137	46.8624	982.137	71.1672
	983.534	46.5875	983.534	70.2248
	984.931	46.2741	984.931	69.2324
	986.328	45.9116	986.328	68.1829
	987.725	45.5141	987.725	67.0715
	989.122	45.1033	989.122	65.8875
	990.519	44.6921	990.519	64.622
	991.916	44.284	991.916	63.2826
	993.313	43.87	993.313	61.8915
	994.71	43.4314	994.71	60.4672
	996.107	42.946	996.107	59.015
	997.504	42.398	997.504	57.5401
	998.901	41.7844	998.901	56.0626
	1000.3	41.1074	1000.3	54.6103
	1001.7	40.3697	1001.7	53.1999
	1003.09	39.5781	1003.09	51.8364
	1004.49	38.7492	1004.49	50.5258
	1005.89	37.902	1005.89	49.2799
	1007.28	37.0453	1007.28	48.1076
	1008.68	36.1788	1008.68	47.0111
	1010.08	35.3042	1010.08	45.9913
	1011.47	34.4286	1011.47	45.0501
	1012.87	33.554	1012.87	44.1848
	1014.27	32.6763	1014.27	43.3875
	1015.67	31.8026	1015.67	42.6521
	1017.06	30.9467	1017.06	41.9775
	1018.46	30.1165	1018.46	41.3618
	1019.86	29.3199	1019.86	40.8006
	1021.25	28.5568	1021.25	40.2944
	1022.65	27.8294	1022.65	39.8509
	1024.05	27.1478	1024.05	39.4796
	1025.45	26.5101	1025.45	39.1818
	1026.84	25.9035	1026.84	38.9534
	1028.24	25.3203	1028.24	38.7912
	1029.64	24.7668	1029.64	38.6948
	1031.03	24.2575	1031.03	38.6623
	1032.43	23.8057	1032.43	38.6894
	1033.83	23.4094	1033.83	38.7704
	1035.22	23.0616	1035.22	38.8977
	1036.62	22.7615	1036.62	39.0614
	1038.02	22.504	1038.02	39.2502
	1039.42	22.2918	1039.42	39.4524
	1040.81	22.1305	1040.81	39.6575
	1042.21	22.009	1042.21	39.8562
	1043.61	21.9098	1043.61	40.0375
	1045	21.8188	1045	40.1897
	1046.4	21.7152	1046.4	40.3003
	1047.8	21.5758	1047.8	40.3542
	1049.19	21.3986	1049.19	40.3411
	1050.59	21.2015	1050.59	40.2656
	1051.99	21.0118	1051.99	40.1456
	1053.39	20.8463	1053.39	40.0003
	1054.78	20.6961	1054.78	39.8414
	1056.18	20.5454	1056.18	39.6804
	1057.58	20.3973	1057.58	39.5399
	1058.97	20.276	1058.97	39.4441
	1060.37	20.202	1060.37	39.3994
	1061.77	20.1704	1061.77	39.3986
	1063.17	20.1632	1063.17	39.443
	1064.56	20.1946	1064.56	39.5514
	1065.96	20.3073	1065.96	39.746
	1067.36	20.5161	1067.36	40.0309
	1068.75	20.79	1068.75	40.3936
	1070.15	21.0859	1070.15	40.8226
	1071.55	21.3957	1071.55	41.3145
	1072.94	21.7559	1072.94	41.8662
	1074.34	22.1967	1074.34	42.467
	1075.74	22.6974	1075.74	43.0987
	1077.14	23.197	1077.14	43.7453
	1078.53	23.6593	1078.53	44.4036
	1079.93	24.102	1079.93	45.0805
	1081.33	24.5552	1081.33	45.7785
	1082.72	25.0192	1082.72	46.4836
	1084.12	25.4674	1084.12	47.1733
	1085.52	25.8887	1085.52	47.8375
	1086.92	26.305	1086.92	48.4821
	1088.31	26.74	1088.31	49.1124
	1089.71	27.1836	1089.71	49.7213
	1091.11	27.5984	1091.11	50.3002
	1092.5	27.9634	1092.5	50.8565
	1093.9	28.2974	1093.9	51.4102
	1095.3	28.643	1095.3	51.976
	1096.69	29.0309	1096.69	52.5548
	1098.09	29.4678	1098.09	53.1448
	1099.49	29.9444	1099.49	53.756
	1100.89	30.4337	1100.89	54.4055
	1102.28	30.9111	1102.28	55.1042
	1103.68	31.3803	1103.68	55.8528
	1105.08	31.87	1105.08	56.6476
	1106.47	32.4046	1106.47	57.4838
	1107.87	32.9871	1107.87	58.353
	1109.27	33.6019	1109.27	59.2438
	1110.66	34.2348	1110.66	60.145
	1112.06	34.8835	1112.06	61.0453
	1113.46	35.5373	1113.46	61.9305
	1114.86	36.1617	1114.86	62.7863
	1116.25	36.7235	1116.25	63.602
	1117.65	37.2259	1117.65	64.3676
	1119.05	37.7076	1119.05	65.0705
	1120.44	38.2024	1120.44	65.6998
	1121.84	38.7036	1121.84	66.2549
	1123.24	39.1762	1123.24	66.7463
	1124.64	39.5929	1124.64	67.1887
	1126.03	39.952	1126.03	67.5948
	1127.43	40.2747	1127.43	67.976
	1128.83	40.5844	1128.83	68.345
	1130.22	40.8851	1130.22	68.713
	1131.62	41.1639	1131.62	69.0842
	1133.02	41.4118	1133.02	69.454
	1134.41	41.6343	1134.41	69.8154
	1135.81	41.8462	1135.81	70.1685
	1137.21	42.0643	1137.21	70.5256
	1138.61	42.2932	1138.61	70.9074
	1140	42.5305	1140	71.3344
	1141.4	42.7803	1141.4	71.8183
	1142.8	43.0511	1142.8	72.3587
	1144.19	43.3421	1144.19	72.9455
	1145.59	43.6394	1145.59	73.5686
	1146.99	43.9337	1146.99	74.2205
	1148.39	44.2346	1148.39	74.8929
	1149.78	44.5641	1149.78	75.573
	1151.18	44.9302	1151.18	76.2486
	1152.58	45.3155	1152.58	76.9112
	1153.97	45.6907	1153.97	77.55
	1155.37	46.0317	1155.37	78.1475
	1156.77	46.3342	1156.77	78.687
	1158.16	46.6057	1158.16	79.164
	1159.56	46.8545	1159.56	79.5815
	1160.96	47.0843	1160.96	79.9377
	1162.36	47.2889	1162.36	80.2216
	1163.75	47.4524	1163.75	80.4253
	1165.15	47.5588	1165.15	80.5577
	1166.55	47.6139	1166.55	80.6465
	1167.94	47.6497	1167.94	80.7261
	1169.34	47.701	1169.34	80.8255
	1170.74	47.7841	1170.74	80.9683
	1172.13	47.901	1172.13	81.1791
	1173.53	48.0608	1173.53	81.4821
	1174.93	48.283	1174.93	81.891
	1176.33	48.5759	1176.33	82.4051
	1177.72	48.9227	1177.72	83.0117
	1179.12	49.2951	1179.12	83.6897
	1180.52	49.6786	1180.52	84.4108
	1181.91	50.0739	1181.91	85.1414
	1183.31	50.4727	1183.31	85.8425
	1184.71	50.845	1184.71	86.4714
	1186.11	51.1618	1186.11	86.9976
	1187.5	51.4176	1187.5	87.4194
	1188.9	51.6221	1188.9	87.7612
	1190.3	51.7794	1190.3	88.0534
	1191.69	51.8907	1191.69	88.314
	1193.09	51.9676	1193.09	88.5449
	1194.49	52.033	1194.49	88.743
	1195.88	52.1045	1195.88	88.9142
	1197.28	52.1831	1197.28	89.0804
	1198.68	52.2676	1198.68	89.2738
	1200.08	52.375	1200.08	89.5237
	1201.47	52.5287	1201.47	89.847
	1202.87	52.7303	1202.87	90.2426
	1204.27	52.9518	1204.27	90.6905
	1205.66	53.1629	1205.66	91.1582
	1207.06	53.3546	1207.06	91.6063
	1208.46	53.5278	1208.46	91.9915
	1209.86	53.667	1209.86	92.2699
	1211.25	53.7383	1211.25	92.406
	1212.65	53.7105	1212.65	92.3788
	1214.05	53.572	1214.05	92.1855
	1215.44	53.3392	1215.44	91.848
	1216.84	53.0483	1216.84	91.4112
	1218.24	52.7345	1218.24	90.9246
	1219.63	52.4192	1219.63	90.4262
	1221.03	52.1094	1221.03	89.9422
	1222.43	51.8053	1222.43	89.4915
	1223.83	51.5134	1223.83	89.0862
	1225.22	51.2524	1225.22	88.7331
	1226.62	51.042	1226.62	88.4405
	1228.02	50.886	1228.02	88.2248
	1229.41	50.7727	1229.41	88.1091
	1230.81	50.6947	1230.81	88.114
	1232.21	50.6614	1232.21	88.2417
	1233.6	50.6852	1233.6	88.4639
	1235	50.7594	1235	88.7311
	1236.4	50.8576	1236.4	88.9995
	1237.8	50.9558	1237.8	89.2486
	1239.19	51.0493	1239.19	89.4771
	1240.59	51.1491	1240.59	89.6911
	1241.99	51.262	1241.99	89.898
	1243.38	51.3776	1243.38	90.1051
	1244.78	51.4767	1244.78	90.3148
	1246.18	51.5515	1246.18	90.519
	1247.58	51.6144	1247.58	90.7004
	1248.97	51.6866	1248.97	90.8416
	1250.37	51.7736	1250.37	90.9331
	1251.77	51.8517	1251.77	90.9741
	1253.16	51.8883	1253.16	90.9675
	1254.56	51.8735	1254.56	90.9144
	1255.96	51.8234	1255.96	90.8142
	1257.35	51.7583	1257.35	90.6693
	1258.75	51.6822	1258.75	90.4865
	1260.15	51.5859	1260.15	90.2746
	1261.55	51.4691	1261.55	90.0432
	1262.94	51.3492	1262.94	89.8051
	1264.34	51.2433	1264.34	89.574
	1265.74	51.15	1265.74	89.3579
	1267.13	51.0561	1267.13	89.1594
	1268.53	50.9596	1268.53	88.9827
	1269.93	50.8784	1269.93	88.8398
	1271.33	50.8301	1271.33	88.7452
	1272.72	50.8141	1272.72	88.7088
	1274.12	50.8238	1274.12	88.7338
	1275.52	50.8609	1275.52	88.8184
	1276.91	50.9297	1276.91	88.9566
	1278.31	51.0266	1278.31	89.1376
	1279.71	51.1393	1279.71	89.3436
	1281.1	51.2581	1281.1	89.5495
	1282.5	51.3841	1282.5	89.7328
	1283.9	51.5224	1283.9	89.8874
	1285.3	51.667	1285.3	90.025
	1286.69	51.8034	1286.69	90.1617
	1288.09	51.924	1288.09	90.3031
	1289.49	52.0333	1289.49	90.4418
	1290.88	52.1361	1290.88	90.5641
	1292.28	52.2249	1292.28	90.6534
	1293.68	52.2824	1293.68	90.6883
	1295.07	52.2978	1295.07	90.6462
	1296.47	52.2738	1296.47	90.5171
	1297.87	52.221	1297.87	90.3151
	1299.27	52.153	1299.27	90.0771
	1300.66	52.0822	1300.66	89.8402
	1302.06	52.016	1302.06	89.618
	1303.46	51.959	1303.46	89.4021
	1304.85	51.9121	1304.85	89.182
	1306.25	51.8716	1306.25	88.9584
	1307.65	51.8332	1307.65	88.7401
	1309.05	51.7998	1309.05	88.5413
	1310.44	51.7843	1310.44	88.3851
	1311.84	51.8044	1311.84	88.2999
	1313.24	51.8691	1313.24	88.303
	1314.63	51.9665	1314.63	88.3893
	1316.03	52.0713	1316.03	88.5388
	1317.43	52.1608	1317.43	88.7293
	1318.82	52.2252	1318.82	88.9432
	1320.22	52.2654	1320.22	89.1689
	1321.62	52.2842	1321.62	89.3993
	1323.02	52.2884	1323.02	89.6316
	1324.41	52.2929	1324.41	89.8649
	1325.81	52.3102	1325.81	90.0943
	1327.21	52.3347	1327.21	90.3059
	1328.6	52.3457	1328.6	90.481
	1330	52.3283	1330	90.6121
	1331.4	52.2905	1331.4	90.7096
	1332.8	52.2499	1332.8	90.7838
	1334.19	52.2087	1334.19	90.8274
	1335.59	52.1504	1335.59	90.8208
	1336.99	52.061	1336.99	90.7537
	1338.38	51.949	1338.38	90.635
	1339.78	51.8335	1339.78	90.4815
	1341.18	51.7229	1341.18	90.305
	1342.57	51.6114	1342.57	90.1111
	1343.97	51.4895	1343.97	89.9028
	1345.37	51.3534	1345.37	89.6832
	1346.77	51.2044	1346.77	89.4533
	1348.16	51.0421	1348.16	89.2097
	1349.56	50.8621	1349.56	88.9433
	1350.96	50.6663	1350.96	88.6475
	1352.35	50.4686	1352.35	88.3291
	1353.75	50.2888	1353.75	88.0127
	1355.15	50.1371	1355.15	87.7247
	1356.54	49.9975	1356.54	87.4634
	1357.94	49.839	1357.94	87.2035
	1359.34	49.6425	1359.34	86.9239
	1360.74	49.4166	1360.74	86.6272
	1362.13	49.1895	1362.13	86.3257
	1363.53	48.9802	1363.53	86.0184
	1364.93	48.7818	1364.93	85.6929
	1366.32	48.5708	1366.32	85.3477
	1367.72	48.3366	1367.72	85.0008
	1369.12	48.0898	1369.12	84.6697
	1370.52	47.8527	1370.52	84.3667
	1371.91	47.6474	1371.91	84.1068
	1373.31	47.4807	1373.31	83.9036
	1374.71	47.3495	1374.71	83.7562
	1376.1	47.2564	1376.1	83.6464
	1377.5	47.2052	1377.5	83.5462
	1378.9	47.1791	1378.9	83.4355
	1380.29	47.1436	1380.29	83.3185
	1381.69	47.0819	1381.69	83.2119
	1383.09	47.0156	1383.09	83.139
	1384.49	46.992	1384.49	83.122
	1385.88	47.041	1385.88	83.1725
	1387.28	47.1566	1387.28	83.2863
	1388.68	47.3184	1388.68	83.4437
	1390.07	47.5114	1390.07	83.6137
	1391.47	47.7247	1391.47	83.7633
	1392.87	47.9438	1392.87	83.8761
	1394.27	48.1576	1394.27	83.9613
	1395.66	48.3703	1395.66	84.0498
	1397.06	48.5983	1397.06	84.1721
	1398.46	48.8487	1398.46	84.329
	1399.85	49.1114	1399.85	84.4982
	1401.25	49.3716	1401.25	84.6578
	1402.65	49.6153	1402.65	84.7942
	1404.04	49.8323	1404.04	84.9001
	1405.44	50.0173	1405.44	84.9687
	1406.84	50.1613	1406.84	84.9911
	1408.24	50.2539	1408.24	84.9599
	1409.63	50.3083	1409.63	84.899
	1411.03	50.3607	1411.03	84.8648
	1412.43	50.4293	1412.43	84.8909
	1413.82	50.5036	1413.82	84.9724
	1415.22	50.5622	1415.22	85.079
	1416.62	50.6022	1416.62	85.1828
	1418.02	50.6403	1418.02	85.2766
	1419.41	50.6893	1419.41	85.355
	1420.81	50.7437	1420.81	85.3987
	1422.21	50.7877	1422.21	85.388
	1423.6	50.8162	1423.6	85.327
	1425	50.84	1425	85.2333
	1426.4	50.8683	1426.4	85.1157
	1427.79	50.8894	1427.79	84.9691
	1429.19	50.8766	1429.19	84.7932
	1430.59	50.82	1430.59	84.5979
	1431.99	50.7263	1431.99	84.3873
	1433.38	50.6013	1433.38	84.1534
	1434.78	50.4419	1434.78	83.8854
	1436.18	50.2413	1436.18	83.5855
	1437.57	49.998	1437.57	83.2739
	1438.97	49.7173	1438.97	82.976
	1440.37	49.4093	1440.37	82.7049
	1441.76	49.0864	1441.76	82.4638
	1443.16	48.7558	1443.16	82.2588
	1444.56	48.4175	1444.56	82.0981
	1445.96	48.0717	1445.96	81.9632
	1447.35	47.733	1447.35	81.8133
	1448.75	47.4324	1448.75	81.6589
	1450.15	47.1956	1450.15	81.562
	1451.54	47.033	1451.54	81.5562
	1452.94	46.952	1452.94	81.6371
	1454.34	46.9606	1454.34	81.7945
	1455.74	47.0611	1455.74	82.0339
	1457.13	47.2459	1457.13	82.384
	1458.53	47.4977	1458.53	82.8487
	1459.93	47.7994	1459.93	83.3922
	1461.32	48.1384	1461.32	83.9764
	1462.72	48.5095	1462.72	84.5863
	1464.12	48.9184	1464.12	85.2524
	1465.51	49.3716	1465.51	86.0097
	1466.91	49.8606	1466.91	86.8363
	1468.31	50.3701	1468.31	87.6782
	1469.71	50.8872	1469.71	88.515
	1471.1	51.396	1471.1	89.3524
	1472.5	51.8864	1472.5	90.1972
	1473.9	52.3616	1473.9	91.0492
	1475.29	52.8311	1475.29	91.8868
	1476.69	53.2965	1476.69	92.6923
	1478.09	53.749	1478.09	93.4681
	1479.48	54.1877	1479.48	94.2338
	1480.88	54.6258	1480.88	95.0332
	1482.28	55.0679	1482.28	95.8889
	1483.68	55.4963	1483.68	96.765
	1485.07	55.8933	1485.07	97.6124
	1486.47	56.2548	1486.47	98.3918
	1487.87	56.5928	1487.87	99.0931
	1489.26	56.9257	1489.26	99.7514
	1490.66	57.257	1490.66	100.409
	1492.06	57.5744	1492.06	101.071
	1493.46	57.8629	1493.46	101.706
	1494.85	58.1155	1494.85	102.275
	1496.25	58.3307	1496.25	102.751
	1497.65	58.5072	1497.65	103.131
	1499.04	58.6612	1499.04	103.469
	1500.44	58.8133	1500.44	103.803
	1501.84	58.9686	1501.84	104.12
	1503.23	59.1202	1503.23	104.419
	1504.63	59.2497	1504.63	104.702
	1506.03	59.3371	1506.03	104.968
	1507.43	59.3853	1507.43	105.202
	1508.82	59.4196	1508.82	105.386
	1510.22	59.4547	1510.22	105.511
	1511.62	59.4788	1511.62	105.6
	1513.01	59.478	1513.01	105.709
	1514.41	59.4772	1514.41	105.898
	1515.81	59.5176	1515.81	106.187
	1517.21	59.6018	1517.21	106.5
	1518.6	59.6942	1518.6	106.759
	1520	59.7643	1520	106.965
	1521.4	59.806	1521.4	107.139
	1522.79	59.8387	1522.79	107.296
	1524.19	59.8896	1524.19	107.451
	1525.59	59.9617	1525.59	107.623
	1526.98	60.034	1526.98	107.815
	1528.38	60.0915	1528.38	108.009
	1529.78	60.1368	1529.78	108.159
	1531.18	60.1748	1531.18	108.233
	1532.57	60.2083	1532.57	108.278
	1533.97	60.2401	1533.97	108.345
	1535.37	60.2592	1535.37	108.433
	1536.76	60.2647	1536.76	108.519
	1538.16	60.2718	1538.16	108.602
	1539.56	60.2905	1539.56	108.69
	1540.95	60.3217	1540.95	108.796
	1542.35	60.3573	1542.35	108.917
	1543.75	60.3839	1543.75	109.034
	1545.15	60.3898	1545.15	109.133
	1546.54	60.3716	1546.54	109.204
	1547.94	60.3433	1547.94	109.245
	1549.34	60.3376	1549.34	109.263
	1550.73	60.3743	1550.73	109.301
	1552.13	60.4311	1552.13	109.385
	1553.53	60.4778	1553.53	109.489
	1554.93	60.5059	1554.93	109.582
	1556.32	60.5228	1556.32	109.657
	1557.72	60.5323	1557.72	109.719
	1559.12	60.5265	1559.12	109.764
	1560.51	60.5013	1560.51	109.79
	1561.91	60.4723	1561.91	109.806
	1563.31	60.4629	1563.31	109.836
	1564.7	60.4811	1564.7	109.901
	1566.1	60.5155	1566.1	110.014
	1567.5	60.5459	1567.5	110.171
	1568.9	60.5536	1568.9	110.317
	1570.29	60.5411	1570.29	110.404
	1571.69	60.5197	1571.69	110.439
	1573.09	60.4928	1573.09	110.434
	1574.48	60.4602	1574.48	110.406
	1575.88	60.4237	1575.88	110.383
	1577.28	60.3852	1577.28	110.381
	1578.68	60.3415	1578.68	110.379
	1580.07	60.2849	1580.07	110.347
	1581.47	60.2144	1581.47	110.277
	1582.87	60.1362	1582.87	110.196
	1584.26	60.0577	1584.26	110.13
	1585.66	59.9833	1585.66	110.082
	1587.06	59.9064	1587.06	110.02
	1588.45	59.8173	1588.45	109.93
	1589.85	59.7085	1589.85	109.82
	1591.25	59.5746	1591.25	109.697
	1592.65	59.4201	1592.65	109.559
	1594.04	59.2595	1594.04	109.403
	1595.44	59.1051	1595.44	109.232
	1596.84	58.957	1596.84	109.045
	1598.23	58.8079	1598.23	108.841
	1599.63	58.6524	1599.63	108.626
	1601.03	58.4929	1601.03	108.418
	1602.43	58.3323	1602.43	108.224
	1603.82	58.1648	1603.82	108.026
	1605.22	57.9756	1605.22	107.788
	1606.62	57.7527	1606.62	107.488
	1608.01	57.5068	1608.01	107.151
	1609.41	57.2606	1609.41	106.822
	1610.81	57.0203	1610.81	106.503
	1612.2	56.7715	1612.2	106.166
	1613.6	56.5005	1613.6	105.789
	1615	56.2131	1615	105.388
	1616.4	55.9275	1616.4	104.998
	1617.79	55.6532	1617.79	104.626
	1619.19	55.3842	1619.19	104.251
	1620.59	55.111	1620.59	103.862
	1621.98	54.8342	1621.98	103.473
	1623.38	54.5626	1623.38	103.1
	1624.78	54.304	1624.78	102.741
	1626.17	54.054	1626.17	102.368
	1627.57	53.8078	1627.57	101.976
	1628.97	53.5781	1628.97	101.603
	1630.37	53.383	1630.37	101.286
	1631.76	53.2298	1631.76	101.037
	1633.16	53.1065	1633.16	100.839
	1634.56	52.9924	1634.56	100.65
	1635.95	52.8798	1635.95	100.439
	1637.35	52.778	1637.35	100.206
	1638.75	52.696	1638.75	99.9792
	1640.15	52.6332	1640.15	99.7874
	1641.54	52.5914	1641.54	99.6395
	1642.94	52.5804	1642.94	99.5317
	1644.34	52.6134	1644.34	99.4517
	1645.73	52.6873	1645.73	99.408
	1647.13	52.7858	1647.13	99.4141
	1648.53	52.9049	1648.53	99.4606
	1649.92	53.0522	1649.92	99.5345
	1651.32	53.2313	1651.32	99.6179
	1652.72	53.4301	1652.72	99.7077
	1654.12	53.6454	1654.12	99.8507
	1655.51	53.8899	1655.51	100.085
	1656.91	54.1681	1656.91	100.378
	1658.31	54.4624	1658.31	100.67
	1659.7	54.7469	1659.7	100.942
	1661.1	55.0292	1661.1	101.247
	1662.5	55.3323	1662.5	101.639
	1663.9	55.6537	1663.9	102.066
	1665.29	55.9708	1665.29	102.442
	1666.69	56.2662	1666.69	102.771
	1668.09	56.5436	1668.09	103.117
	1669.48	56.809	1669.48	103.514
	1670.88	57.0632	1670.88	103.938
	1672.28	57.2925	1672.28	104.318
	1673.67	57.4793	1673.67	104.616
	1675.07	57.6382	1675.07	104.883
	1676.47	57.805	1676.47	105.186
	1677.87	58.0038	1677.87	105.542
	1679.26	58.2201	1679.26	105.92
	1680.66	58.4177	1680.66	106.287
	1682.06	58.5809	1682.06	106.642
	1683.45	58.7156	1683.45	106.982
	1684.85	58.8277	1684.85	107.286
	1686.25	58.9087	1686.25	107.519
	1687.64	58.9477	1687.64	107.682
	1689.04	58.9455	1689.04	107.798
	1690.44	58.925	1690.44	107.906
	1691.84	58.9183	1691.84	108.049
	1693.23	58.9285	1693.23	108.217
	1694.63	58.9312	1694.63	108.359
	1696.03	58.9102	1696.03	108.44
	1697.42	58.8635	1697.42	108.45
	1698.82	58.7954	1698.82	108.4
	1700.22	58.7071	1700.22	108.306
	1701.62	58.5977	1701.62	108.18
	1703.01	58.4674	1703.01	108.01
	1704.41	58.3173	1704.41	107.771
	1705.81	58.153	1705.81	107.448
	1707.2	57.9804	1707.2	107.052
	1708.6	57.7985	1708.6	106.591
	1710	57.599	1710	106.055
	1711.39	57.3709	1711.39	105.433
	1712.79	57.1087	1712.79	104.739
	1714.19	56.8079	1714.19	103.983
	1715.59	56.4583	1715.59	103.157
	1716.98	56.0481	1716.98	102.251
	1718.38	55.5716	1718.38	101.283
	1719.78	55.0282	1719.78	100.276
	1721.17	54.4212	1721.17	99.2385
	1722.57	53.766	1722.57	98.1758
	1723.97	53.1036	1723.97	97.1242
	1725.36	52.477	1725.36	96.1407
	1726.76	51.8896	1726.76	95.2377
	1728.16	51.3297	1728.16	94.3847
	1729.56	50.822	1729.56	93.5695
	1730.95	50.4181	1730.95	92.8142
	1732.35	50.1463	1732.35	92.1454
	1733.75	50.0043	1733.75	91.5848
	1735.14	49.9942	1735.14	91.1536
	1736.54	50.132	1736.54	90.8593
	1737.94	50.421	1737.94	90.6956
	1739.34	50.8406	1739.34	90.6633
	1740.73	51.3652	1740.73	90.7959
	1742.13	51.9703	1742.13	91.1306
	1743.53	52.6276	1743.53	91.6467
	1744.92	53.3161	1744.92	92.299
	1746.32	54.0109	1746.32	93.0678
	1747.72	54.6744	1747.72	93.9519
	1749.11	55.2696	1749.11	94.9451
	1750.51	55.785	1750.51	96.0311
	1751.91	56.2388	1751.91	97.1933
	1753.31	56.6533	1753.31	98.4175
	1754.7	57.0385	1754.7	99.6899
	1756.1	57.401	1756.1	100.995
	1757.5	57.7526	1757.5	102.313
	1758.89	58.0975	1758.89	103.599
	1760.29	58.4237	1760.29	104.794
	1761.69	58.7203	1761.69	105.874
	1763.09	58.9954	1763.09	106.86
	1764.48	59.2702	1764.48	107.782
	1765.88	59.5571	1765.88	108.646
	1767.28	59.853	1767.28	109.441
	1768.67	60.1511	1768.67	110.161
	1770.07	60.4446	1770.07	110.801
	1771.47	60.7217	1771.47	111.351
	1772.86	60.9665	1772.86	111.807
	1774.26	61.1706	1774.26	112.19
	1775.66	61.3409	1775.66	112.534
	1777.06	61.496	1777.06	112.867
	1778.45	61.6485	1778.45	113.193
	1779.85	61.7935	1779.85	113.497
	1781.25	61.9125	1781.25	113.756
	1782.64	61.9909	1782.64	113.953
	1784.04	62.041	1784.04	114.103
	1785.44	62.0885	1785.44	114.239
	1786.84	62.1398	1786.84	114.374
	1788.23	62.1838	1788.23	114.5
	1789.63	62.2106	1789.63	114.602
	1791.03	62.2276	1791.03	114.675
	1792.42	62.2507	1792.42	114.736
	1793.82	62.2831	1793.82	114.799
	1795.22	62.3124	1795.22	114.865
	1796.61	62.3304	1796.61	114.933
	1798.01	62.3454	1798.01	115.006
	1799.41	62.3717	1799.41	115.095
	1800.81	62.412	1800.81	115.199
	1802.2	62.4508	1802.2	115.301
	1803.6	62.4745	1803.6	115.382
	1805	62.4872	1805	115.444
	1806.39	62.499	1806.39	115.499
	1807.79	62.5144	1807.79	115.561
	1809.19	62.5322	1809.19	115.639
	1810.58	62.5492	1810.58	115.727
	1811.98	62.5627	1811.98	115.804
	1813.38	62.5676	1813.38	115.854
	1814.78	62.5576	1814.78	115.874
	1816.17	62.5339	1816.17	115.884
	1817.57	62.5068	1817.57	115.902
	1818.97	62.4857	1818.97	115.923
	1820.36	62.4708	1820.36	115.932
	1821.76	62.457	1821.76	115.929
	1823.16	62.4427	1823.16	115.937
	1824.56	62.4322	1824.56	115.968
	1825.95	62.4285	1825.95	116.015
	1827.35	62.4283	1827.35	116.059
	1828.75	62.4247	1828.75	116.099
	1830.14	62.4164	1830.14	116.143
	1831.54	62.4102	1831.54	116.193
	1832.94	62.4133	1832.94	116.234
	1834.33	62.4228	1834.33	116.254
	1835.73	62.4288	1835.73	116.27
	1837.13	62.4305	1837.13	116.314
	1838.53	62.4374	1838.53	116.388
	1839.92	62.4578	1839.92	116.469
	1841.32	62.488	1841.32	116.535
	1842.72	62.5137	1842.72	116.587
	1844.11	62.526	1844.11	116.635
	1845.51	62.5303	1845.51	116.681
	1846.91	62.5376	1846.91	116.719
	1848.31	62.5496	1848.31	116.749
	1849.7	62.5604	1849.7	116.788
	1851.1	62.5712	1851.1	116.851
	1852.5	62.5942	1852.5	116.94
	1853.89	62.6365	1853.89	117.036
	1855.29	62.6827	1855.29	117.11
	1856.69	62.7088	1856.69	117.146
	1858.08	62.705	1858.08	117.142
	1859.48	62.6832	1859.48	117.108
	1860.88	62.6611	1860.88	117.072
	1862.28	62.6422	1862.28	117.055
	1863.67	62.6209	1863.67	117.059
	1865.07	62.5985	1865.07	117.074
	1866.47	62.5858	1866.47	117.091
	1867.86	62.5882	1867.86	117.112
	1869.26	62.5956	1869.26	117.137
	1870.66	62.5931	1870.66	117.162
	1872.05	62.5786	1872.05	117.178
	1873.45	62.5626	1873.45	117.19
	1874.85	62.5545	1874.85	117.209
	1876.25	62.5542	1876.25	117.244
	1877.64	62.5569	1877.64	117.285
	1879.04	62.5609	1879.04	117.311
	1880.44	62.569	1880.44	117.314
	1881.83	62.5806	1881.83	117.308
	1883.23	62.5911	1883.23	117.308
	1884.63	62.5979	1884.63	117.315
	1886.03	62.6014	1886.03	117.322
	1887.42	62.6037	1887.42	117.324
	1888.82	62.6054	1888.82	117.318
	1890.22	62.6071	1890.22	117.304
	1891.61	62.6087	1891.61	117.282
	1893.01	62.6048	1893.01	117.26
	1894.41	62.5868	1894.41	117.249
	1895.8	62.5532	1895.8	117.258
	1897.2	62.5173	1897.2	117.279
	1898.6	62.4986	1898.6	117.299
	1900	62.5051	1900	117.316
	1901.39	62.5237	1901.39	117.335
	1902.79	62.5356	1902.79	117.359
	1904.19	62.5351	1904.19	117.38
	1905.58	62.5297	1905.58	117.384
	1906.98	62.5255	1906.98	117.371
	1908.38	62.5178	1908.38	117.351
	1909.78	62.5022	1909.78	117.334
	1911.17	62.4869	1911.17	117.325
	1912.57	62.4856	1912.57	117.321
	1913.97	62.5007	1913.97	117.328
	1915.36	62.518	1915.36	117.353
	1916.76	62.5198	1916.76	117.399
	1918.16	62.5009	1918.16	117.45
	1919.55	62.4712	1919.55	117.488
	1920.95	62.443	1920.95	117.5
	1922.35	62.4202	1922.35	117.495
	1923.75	62.4001	1923.75	117.488
	1925.14	62.3803	1925.14	117.493
	1926.54	62.3628	1926.54	117.515
	1927.94	62.3528	1927.94	117.55
	1929.33	62.3531	1929.33	117.59
	1930.73	62.3612	1930.73	117.624
	1932.13	62.3707	1932.13	117.642
	1933.52	62.3762	1933.52	117.639
	1934.92	62.3775	1934.92	117.618
	1936.32	62.3792	1936.32	117.586
	1937.72	62.3843	1937.72	117.553
	1939.11	62.391	1939.11	117.52
	1940.51	62.3941	1940.51	117.492
	1941.91	62.3912	1941.91	117.47
	1943.3	62.3838	1943.3	117.455
	1944.7	62.3741	1944.7	117.439
	1946.1	62.362	1946.1	117.416
	1947.5	62.3482	1947.5	117.386
	1948.89	62.3369	1948.89	117.355
	1950.29	62.3332	1950.29	117.329
	1951.69	62.3396	1951.69	117.307
	1953.08	62.3533	1953.08	117.282
	1954.48	62.3695	1954.48	117.25
	1955.88	62.3825	1955.88	117.21
	1957.27	62.3876	1957.27	117.165
	1958.67	62.3828	1958.67	117.123
	1960.07	62.3718	1960.07	117.088
	1961.47	62.3618	1961.47	117.06
	1962.86	62.3582	1962.86	117.034
	1964.26	62.3605	1964.26	117.008
	1965.66	62.3645	1965.66	116.986
	1967.05	62.3664	1967.05	116.97
	1968.45	62.3633	1968.45	116.959
	1969.85	62.351	1969.85	116.95
	1971.25	62.3256	1971.25	116.94
	1972.64	62.289	1972.64	116.936
	1974.04	62.2507	1974.04	116.943
	1975.44	62.2212	1975.44	116.958
	1976.83	62.2042	1976.83	116.973
	1978.23	62.1961	1978.23	116.98
	1979.63	62.1906	1979.63	116.98
	1981.02	62.1839	1981.02	116.978
	1982.42	62.1751	1982.42	116.978
	1983.82	62.1649	1983.82	116.983
	1985.22	62.1535	1985.22	116.994
	1986.61	62.1419	1986.61	117.011
	1988.01	62.1314	1988.01	117.027
	1989.41	62.1237	1989.41	117.037
	1990.8	62.1198	1990.8	117.042
	1992.2	62.1184	1992.2	117.045
	1993.6	62.1165	1993.6	117.048
	1994.99	62.1122	1994.99	117.05
	1996.39	62.1082	1996.39	117.053
	1997.79	62.1106	1997.79	117.063
	1999.19	62.1221	1999.19	117.083
	2000.58	62.1376	2000.58	117.108
	2001.98	62.1492	2001.98	117.129
	2003.38	62.1538	2003.38	117.139
	2004.77	62.1543	2004.77	117.139
	2006.17	62.1523	2006.17	117.128
	2007.57	62.1446	2007.57	117.107
	2008.97	62.1304	2008.97	117.076
	2010.36	62.1163	2010.36	117.046
	2011.76	62.1116	2011.76	117.027
	2013.16	62.1161	2013.16	117.021
	2014.55	62.1191	2014.55	117.023
	2015.95	62.1118	2015.95	117.028
	2017.35	62.0959	2017.35	117.031
	2018.74	62.0778	2018.74	117.032
	2020.14	62.0584	2020.14	117.025
	2021.54	62.0333	2021.54	117.006
	2022.94	62.0037	2022.94	116.976
	2024.33	61.9795	2024.33	116.947
	2025.73	61.9683	2025.73	116.926
	2027.13	61.9644	2027.13	116.915
	2028.52	61.9553	2028.52	116.906
	2029.92	61.9361	2029.92	116.896
	2031.32	61.9147	2031.32	116.889
	2032.72	61.9	2032.72	116.882
	2034.11	61.8905	2034.11	116.872
	2035.51	61.8792	2035.51	116.854
	2036.91	61.8648	2036.91	116.829
	2038.3	61.8529	2038.3	116.806
	2039.7	61.8456	2039.7	116.785
	2041.1	61.837	2041.1	116.768
	2042.49	61.8197	2042.49	116.752
	2043.89	61.7952	2043.89	116.742
	2045.29	61.7728	2045.29	116.741
	2046.69	61.7595	2046.69	116.746
	2048.08	61.7551	2048.08	116.751
	2049.48	61.7565	2049.48	116.753
	2050.88	61.7608	2050.88	116.753
	2052.27	61.7656	2052.27	116.748
	2053.67	61.767	2053.67	116.734
	2055.07	61.7619	2055.07	116.708
	2056.46	61.7523	2056.46	116.679
	2057.86	61.7439	2057.86	116.657
	2059.26	61.7399	2059.26	116.645
	2060.66	61.7389	2060.66	116.64
	2062.05	61.7397	2062.05	116.637
	2063.45	61.7444	2063.45	116.635
	2064.85	61.7552	2064.85	116.635
	2066.24	61.767	2066.24	116.633
	2067.64	61.7679	2067.64	116.625
	2069.04	61.75	2069.04	116.612
	2070.44	61.7177	2070.44	116.603
	2071.83	61.6852	2071.83	116.605
	2073.23	61.6642	2073.23	116.612
	2074.63	61.6566	2074.63	116.618
	2076.02	61.6568	2076.02	116.616
	2077.42	61.6601	2077.42	116.609
	2078.82	61.6658	2078.82	116.602
	2080.21	61.6734	2080.21	116.598
	2081.61	61.6782	2081.61	116.593
	2083.01	61.6736	2083.01	116.586
	2084.41	61.6597	2084.41	116.578
	2085.8	61.6462	2085.8	116.571
	2087.2	61.6449	2087.2	116.565
	2088.6	61.6574	2088.6	116.559
	2089.99	61.6733	2089.99	116.549
	2091.39	61.6824	2091.39	116.539
	2092.79	61.6853	2092.79	116.531
	2094.19	61.6898	2094.19	116.53
	2095.58	61.6987	2095.58	116.531
	2096.98	61.7047	2096.98	116.533
	2098.38	61.7004	2098.38	116.539
	2099.77	61.6908	2099.77	116.552
	2101.17	61.6877	2101.17	116.575
	2102.57	61.6942	2102.57	116.597
	2103.96	61.7005	2103.96	116.609
	2105.36	61.6955	2105.36	116.607
	2106.76	61.6801	2106.76	116.595
	2108.16	61.6644	2108.16	116.582
	2109.55	61.6539	2109.55	116.568
	2110.95	61.6453	2110.95	116.555
	2112.35	61.6351	2112.35	116.545
	2113.74	61.6275	2113.74	116.544
	2115.14	61.6292	2115.14	116.552
	2116.54	61.6395	2116.54	116.561
	2117.93	61.6491	2117.93	116.563
	2119.33	61.6507	2119.33	116.557
	2120.73	61.6448	2120.73	116.548
	2122.13	61.6356	2122.13	116.541
	2123.52	61.628	2123.52	116.535
	2124.92	61.6279	2124.92	116.526
	2126.32	61.6419	2126.32	116.517
	2127.71	61.67	2127.71	116.515
	2129.11	61.7014	2129.11	116.526
	2130.51	61.721	2130.51	116.548
	2131.91	61.7246	2131.91	116.573
	2133.3	61.7225	2133.3	116.597
	2134.7	61.7262	2134.7	116.618
	2136.1	61.7353	2136.1	116.637
	2137.49	61.7405	2137.49	116.652
	2138.89	61.7372	2138.89	116.659
	2140.29	61.7302	2140.29	116.661
	2141.68	61.7251	2141.68	116.665
	2143.08	61.7195	2143.08	116.68
	2144.48	61.7073	2144.48	116.708
	2145.88	61.6888	2145.88	116.742
	2147.27	61.6734	2147.27	116.777
	2148.67	61.6706	2148.67	116.81
	2150.07	61.6802	2150.07	116.841
	2151.46	61.6931	2151.46	116.869
	2152.86	61.7004	2152.86	116.891
	2154.26	61.701	2154.26	116.908
	2155.66	61.7012	2155.66	116.922
	2157.05	61.7074	2157.05	116.938
	2158.45	61.7212	2158.45	116.957
	2159.85	61.738	2159.85	116.98
	2161.24	61.7516	2161.24	117.008
	2162.64	61.7601	2162.64	117.043
	2164.04	61.7669	2164.04	117.08
	2165.43	61.7755	2165.43	117.113
	2166.83	61.7863	2166.83	117.135
	2168.23	61.7978	2168.23	117.152
	2169.63	61.8095	2169.63	117.166
	2171.02	61.8228	2171.02	117.179
	2172.42	61.8384	2172.42	117.187
	2173.82	61.8538	2173.82	117.19
	2175.21	61.8649	2175.21	117.196
	2176.61	61.8708	2176.61	117.214
	2178.01	61.8762	2178.01	117.239
	2179.41	61.8871	2179.41	117.262
	2180.8	61.9046	2180.8	117.274
	2182.2	61.9233	2182.2	117.279
	2183.6	61.9357	2183.6	117.286
	2184.99	61.9375	2184.99	117.297
	2186.39	61.9304	2186.39	117.307
	2187.79	61.9213	2187.79	117.313
	2189.18	61.916	2189.18	117.316
	2190.58	61.9157	2190.58	117.322
	2191.98	61.9175	2191.98	117.334
	2193.38	61.9184	2193.38	117.346
	2194.77	61.9176	2194.77	117.353
	2196.17	61.9162	2196.17	117.355
	2197.57	61.9147	2197.57	117.36
	2198.96	61.9129	2198.96	117.37
	2200.36	61.9117	2200.36	117.385
	2201.76	61.9124	2201.76	117.4
	2203.15	61.9154	2203.15	117.413
	2204.55	61.9188	2204.55	117.424
	2205.95	61.9201	2205.95	117.437
	2207.35	61.9185	2207.35	117.451
	2208.74	61.9138	2208.74	117.463
	2210.14	61.9064	2210.14	117.469
	2211.54	61.8987	2211.54	117.473
	2212.93	61.8945	2212.93	117.48
	2214.33	61.8952	2214.33	117.496
	2215.73	61.8958	2215.73	117.519
	2217.13	61.8894	2217.13	117.542
	2218.52	61.8749	2218.52	117.563
	2219.92	61.8604	2219.92	117.58
	2221.32	61.8556	2221.32	117.594
	2222.71	61.8608	2222.71	117.602
	2224.11	61.867	2224.11	117.602
	2225.51	61.8678	2225.51	117.6
	2226.9	61.8668	2226.9	117.604
	2228.3	61.8708	2228.3	117.619
	2229.7	61.8801	2229.7	117.642
	2231.1	61.888	2231.1	117.668
	2232.49	61.8918	2232.49	117.694
	2233.89	61.8982	2233.89	117.715
	2235.29	61.9135	2235.29	117.731
	2236.68	61.9337	2236.68	117.743
	2238.08	61.9469	2238.08	117.751
	2239.48	61.9467	2239.48	117.759
	2240.88	61.9394	2240.88	117.766
	2242.27	61.934	2242.27	117.772
	2243.67	61.9289	2243.67	117.778
	2245.07	61.9144	2245.07	117.787
	2246.46	61.8886	2246.46	117.802
	2247.86	61.8636	2247.86	117.82
	2249.26	61.8535	2249.26	117.838
	2250.65	61.8588	2250.65	117.852
	2252.05	61.8663	2252.05	117.861
	2253.45	61.8647	2253.45	117.863
	2254.85	61.8552	2254.85	117.858
	2256.24	61.8453	2256.24	117.848
	2257.64	61.8366	2257.64	117.838
	2259.04	61.8256	2259.04	117.832
	2260.43	61.8133	2260.43	117.833
	2261.83	61.8107	2261.83	117.839
	2263.23	61.8283	2263.23	117.844
	2264.62	61.8629	2264.62	117.847
	2266.02	61.8973	2266.02	117.848
	2267.42	61.9148	2267.42	117.847
	2268.82	61.9147	2268.82	117.846
	2270.21	61.9108	2270.21	117.845
	2271.61	61.913	2271.61	117.848
	2273.01	61.915	2273.01	117.854
	2274.4	61.9002	2274.4	117.862
	2275.8	61.8628	2275.8	117.869
	2277.2	61.8173	2277.2	117.871
	2278.6	61.7856	2278.6	117.868
	2279.99	61.7755	2279.99	117.858
	2281.39	61.7739	2281.39	117.838
	2282.79	61.7642	2282.79	117.808
	2284.18	61.7447	2284.18	117.766
	2285.58	61.7243	2285.58	117.714
	2286.98	61.7047	2286.98	117.649
	2288.37	61.6763	2288.37	117.567
	2289.77	61.6334	2289.77	117.469
	2291.17	61.5872	2291.17	117.357
	2292.57	61.5552	2292.57	117.235
	2293.96	61.5403	2293.96	117.106
	2295.36	61.5276	2295.36	116.965
	2296.76	61.4995	2296.76	116.808
	2298.15	61.4478	2298.15	116.637
	2299.55	61.3736	2299.55	116.452
	2300.95	61.2834	2300.95	116.255
	2302.34	61.1901	2302.34	116.048
	2303.74	61.1099	2303.74	115.836
	2305.14	61.0477	2305.14	115.627
	2306.54	60.9873	2306.54	115.422
	2307.93	60.9055	2307.93	115.212
	2309.33	60.799	2309.33	114.981
	2310.73	60.6867	2310.73	114.72
	2312.12	60.5847	2312.12	114.438
	2313.52	60.4914	2313.52	114.158
	2314.92	60.3978	2314.92	113.895
	2316.32	60.3044	2316.32	113.65
	2317.71	60.2194	2317.71	113.414
	2319.11	60.1433	2319.11	113.178
	2320.51	60.063	2320.51	112.932
	2321.9	59.9658	2321.9	112.677
	2323.3	59.8563	2323.3	112.427
	2324.7	59.755	2324.7	112.198
	2326.09	59.681	2326.09	111.999
	2327.49	59.632	2327.49	111.83
	2328.89	59.5848	2328.89	111.687
	2330.29	59.5198	2330.29	111.567
	2331.68	59.4419	2331.68	111.461
	2333.08	59.3794	2333.08	111.354
	2334.48	59.361	2334.48	111.246
	2335.87	59.3842	2335.87	111.169
	2337.27	59.4188	2337.27	111.16
	2338.67	59.445	2338.67	111.223
	2340.07	59.4621	2340.07	111.321
	2341.46	59.4771	2341.46	111.398
	2342.86	59.49	2342.86	111.41
	2344.26	59.4817	2344.26	111.357
	2345.65	59.4349	2345.65	111.279
	2347.05	59.3657	2347.05	111.196
	2348.45	59.3053	2348.45	111.1
	2349.84	59.2605	2349.84	110.98
	2351.24	59.2025	2351.24	110.861
	2352.64	59.1012	2352.64	110.763
	2354.04	58.9688	2354.04	110.668
	2355.43	58.8494	2355.43	110.539
	2356.83	58.7655	2356.83	110.385
	2358.23	58.7105	2358.23	110.249
	2359.62	58.6767	2359.62	110.18
	2361.02	58.6735	2361.02	110.213
	2362.42	58.7252	2362.42	110.349
	2363.81	58.8414	2363.81	110.563
	2365.21	58.9986	2365.21	110.838
	2366.61	59.1681	2366.61	111.181
	2368.01	59.3415	2368.01	111.591
	2369.4	59.5232	2369.4	112.046
	2370.8	59.7131	2370.8	112.523
	2372.2	59.9054	2372.2	113.014
	2373.59	60.0969	2373.59	113.521
	2374.99	60.2884	2374.99	114.038
	2376.39	60.478	2376.39	114.546
	2377.79	60.657	2377.79	115.03
	2379.18	60.8148	2379.18	115.477
	2380.58	60.9451	2380.58	115.883
	2381.98	61.0504	2381.98	116.247
	2383.37	61.1409	2383.37	116.569
	2384.77	61.2254	2384.77	116.85
	2386.17	61.3048	2386.17	117.091
	2387.56	61.3754	2387.56	117.289
	2388.96	61.4342	2388.96	117.446
	2390.36	61.4788	2390.36	117.561
	2391.76	61.5071	2391.76	117.637
	2393.15	61.5184	2393.15	117.683
	2394.55	61.5149	2394.55	117.707
	2395.95	61.5036	2395.95	117.712
	2397.34	61.493	2397.34	117.704
	2398.74	61.4867	2398.74	117.69
	2400.14	61.4828	2400.14	117.677
	2401.54	61.4791	2401.54	117.667
	2402.93	61.477	2402.93	117.657
	2404.33	61.4777	2404.33	117.643
	2405.73	61.4782	2405.73	117.623
	2407.12	61.4726	2407.12	117.601
	2408.52	61.4608	2408.52	117.578
	2409.92	61.4514	2409.92	117.552
	2411.31	61.4536	2411.31	117.523
	2412.71	61.467	2412.71	117.492
	2414.11	61.4816	2414.11	117.465
	2415.51	61.4892	2415.51	117.441
	2416.9	61.4918	2416.9	117.419
	2418.3	61.4949	2418.3	117.392
	2419.7	61.4976	2419.7	117.36
	2421.09	61.4936	2421.09	117.323
	2422.49	61.4824	2422.49	117.285
	2423.89	61.4731	2423.89	117.247
	2425.28	61.4743	2425.28	117.216
	2426.68	61.4823	2426.68	117.193
	2428.08	61.4845	2428.08	117.179
	2429.48	61.4722	2429.48	117.167
	2430.87	61.4489	2430.87	117.153
	2432.27	61.4234	2432.27	117.134
	2433.67	61.3992	2433.67	117.111
	2435.06	61.3751	2435.06	117.085
	2436.46	61.352	2436.46	117.057
	2437.86	61.3359	2437.86	117.028
	2439.26	61.3301	2439.26	117
	2440.65	61.3297	2440.65	116.975
	2442.05	61.3242	2442.05	116.952
	2443.45	61.3088	2443.45	116.93
	2444.84	61.2878	2444.84	116.908
	2446.24	61.2693	2446.24	116.883
	2447.64	61.2571	2447.64	116.858
	2449.03	61.2485	2449.03	116.832
	2450.43	61.2388	2450.43	116.806
	2451.83	61.2265	2451.83	116.78
	2453.23	61.2112	2453.23	116.753
	2454.62	61.192	2454.62	116.727
	2456.02	61.1678	2456.02	116.704
	2457.42	61.1396	2457.42	116.685
	2458.81	61.1119	2458.81	116.672
	2460.21	61.0897	2460.21	116.662
	2461.61	61.0741	2461.61	116.653
	2463.01	61.0624	2463.01	116.645
	2464.4	61.0524	2464.4	116.638
	2465.8	61.0442	2465.8	116.633
	2467.2	61.0387	2467.2	116.627
	2468.59	61.034	2468.59	116.62
	2469.99	61.0262	2469.99	116.612
	2471.39	61.015	2471.39	116.607
	2472.78	61.0054	2472.78	116.605
	2474.18	61.0022	2474.18	116.604
	2475.58	61.0039	2475.58	116.599
	2476.98	61.0036	2476.98	116.591
	2478.37	60.9956	2478.37	116.581
	2479.77	60.9821	2479.77	116.569
	2481.17	60.9701	2481.17	116.552
	2482.56	60.9624	2482.56	116.529
	2483.96	60.9562	2483.96	116.504
	2485.36	60.9488	2485.36	116.484
	2486.76	60.9417	2486.76	116.471
	2488.15	60.9372	2488.15	116.46
	2489.55	60.9331	2489.55	116.443
	2490.95	60.9241	2490.95	116.419
	2492.34	60.9083	2492.34	116.391
	2493.74	60.8908	2493.74	116.365
	2495.14	60.8771	2495.14	116.341
	2496.53	60.8666	2496.53	116.316
	2497.93	60.8545	2497.93	116.291
	2499.33	60.8387	2499.33	116.266
	2500.73	60.8224	2500.73	116.242
	2502.12	60.8075	2502.12	116.218
	2503.52	60.7903	2503.52	116.193
	2504.92	60.7684	2504.92	116.167
	2506.31	60.7473	2506.31	116.139
	2507.71	60.7363	2507.71	116.11
	2509.11	60.7377	2509.11	116.079
	2510.5	60.745	2510.5	116.051
	2511.9	60.7514	2511.9	116.027
	2513.3	60.7574	2513.3	116.009
	2514.7	60.7669	2514.7	115.994
	2516.09	60.7771	2516.09	115.98
	2517.49	60.7791	2517.49	115.965
	2518.89	60.7693	2518.89	115.952
	2520.28	60.7546	2520.28	115.939
	2521.68	60.7452	2521.68	115.925
	2523.08	60.7427	2523.08	115.908
	2524.48	60.741	2524.48	115.892
	2525.87	60.7356	2525.87	115.882
	2527.27	60.727	2527.27	115.882
	2528.67	60.717	2528.67	115.885
	2530.06	60.7043	2530.06	115.884
	2531.46	60.6889	2531.46	115.876
	2532.86	60.6748	2532.86	115.864
	2534.25	60.6684	2534.25	115.853
	2535.65	60.6734	2535.65	115.843
	2537.05	60.6893	2537.05	115.826
	2538.45	60.7139	2538.45	115.802
	2539.84	60.7416	2539.84	115.775
	2541.24	60.7611	2541.24	115.752
	2542.64	60.7605	2542.64	115.738
	2544.03	60.7392	2544.03	115.728
	2545.43	60.7102	2545.43	115.718
	2546.83	60.6889	2546.83	115.708
	2548.23	60.6786	2548.23	115.698
	2549.62	60.672	2549.62	115.688
	2551.02	60.6634	2551.02	115.673
	2552.42	60.6546	2552.42	115.653
	2553.81	60.6471	2553.81	115.633
	2555.21	60.6345	2555.21	115.619
	2556.61	60.6085	2556.61	115.612
	2558	60.5721	2558	115.609
	2559.4	60.5411	2559.4	115.603
	2560.8	60.5297	2560.8	115.592
	2562.2	60.5374	2562.2	115.577
	2563.59	60.5516	2563.59	115.554
	2564.99	60.5595	2564.99	115.523
	2566.39	60.5559	2566.39	115.49
	2567.78	60.541	2567.78	115.463
	2569.18	60.5173	2569.18	115.445
	2570.58	60.4889	2570.58	115.432
	2571.97	60.4615	2571.97	115.414
	2573.37	60.4402	2573.37	115.385
	2574.77	60.4247	2574.77	115.347
	2576.17	60.4098	2576.17	115.308
	2577.56	60.3912	2577.56	115.272
	2578.96	60.3683	2578.96	115.237
	2580.36	60.3432	2580.36	115.198
	2581.75	60.3184	2581.75	115.158
	2583.15	60.296	2583.15	115.119
	2584.55	60.2779	2584.55	115.081
	2585.95	60.2658	2585.95	115.038
	2587.34	60.2594	2587.34	114.984
	2588.74	60.2568	2588.74	114.923
	2590.14	60.2537	2590.14	114.867
	2591.53	60.2451	2591.53	114.823
	2592.93	60.2297	2592.93	114.788
	2594.33	60.2105	2594.33	114.751
	2595.72	60.1892	2595.72	114.702
	2597.12	60.1629	2597.12	114.643
	2598.52	60.1265	2598.52	114.581
	2599.92	60.0794	2599.92	114.524
	2601.31	60.029	2601.31	114.47
	2602.71	59.9838	2602.71	114.417
	2604.11	59.9448	2604.11	114.362
	2605.5	59.9066	2605.5	114.309
	2606.9	59.8669	2606.9	114.257
	2608.3	59.8302	2608.3	114.204
	2609.7	59.8015	2609.7	114.146
	2611.09	59.7804	2611.09	114.082
	2612.49	59.7628	2612.49	114.021
	2613.89	59.7486	2613.89	113.969
	2615.28	59.7405	2615.28	113.926
	2616.68	59.7373	2616.68	113.886
	2618.08	59.7326	2618.08	113.842
	2619.47	59.722	2619.47	113.794
	2620.87	59.7083	2620.87	113.743
	2622.27	59.6966	2622.27	113.692
	2623.67	59.686	2623.67	113.639
	2625.06	59.6701	2625.06	113.589
	2626.46	59.648	2626.46	113.547
	2627.86	59.6282	2627.86	113.516
	2629.25	59.618	2629.25	113.492
	2630.65	59.6136	2630.65	113.464
	2632.05	59.6056	2632.05	113.427
	2633.44	59.5917	2633.44	113.38
	2634.84	59.5802	2634.84	113.329
	2636.24	59.5777	2636.24	113.279
	2637.64	59.5794	2637.64	113.23
	2639.03	59.5744	2639.03	113.181
	2640.43	59.5603	2640.43	113.133
	2641.83	59.5444	2641.83	113.085
	2643.22	59.5343	2643.22	113.035
	2644.62	59.5278	2644.62	112.984
	2646.02	59.5167	2646.02	112.93
	2647.42	59.4972	2647.42	112.872
	2648.81	59.474	2648.81	112.809
	2650.21	59.4554	2650.21	112.744
	2651.61	59.4441	2651.61	112.681
	2653	59.4336	2653	112.624
	2654.4	59.4114	2654.4	112.569
	2655.8	59.369	2655.8	112.509
	2657.19	59.3096	2657.19	112.445
	2658.59	59.2473	2658.59	112.383
	2659.99	59.1973	2659.99	112.326
	2661.39	59.1636	2661.39	112.272
	2662.78	59.138	2662.78	112.21
	2664.18	59.1104	2664.18	112.14
	2665.58	59.077	2665.58	112.067
	2666.97	59.0384	2666.97	111.999
	2668.37	58.9949	2668.37	111.935
	2669.77	58.9472	2669.77	111.871
	2671.17	58.9023	2671.17	111.807
	2672.56	58.8727	2672.56	111.746
	2673.96	58.8656	2673.96	111.689
	2675.36	58.8755	2675.36	111.632
	2676.75	58.8873	2676.75	111.572
	2678.15	58.8862	2678.15	111.508
	2679.55	58.867	2679.55	111.442
	2680.94	58.8349	2680.94	111.372
	2682.34	58.8008	2682.34	111.297
	2683.74	58.7754	2683.74	111.223
	2685.14	58.7621	2685.14	111.16
	2686.53	58.7544	2686.53	111.11
	2687.93	58.7415	2687.93	111.065
	2689.33	58.7182	2689.33	111.012
	2690.72	58.6895	2690.72	110.95
	2692.12	58.6632	2692.12	110.887
	2693.52	58.6412	2693.52	110.827
	2694.91	58.6198	2694.91	110.767
	2696.31	58.5979	2696.31	110.708
	2697.71	58.5787	2697.71	110.653
	2699.11	58.5646	2699.11	110.61
	2700.5	58.552	2700.5	110.578
	2701.9	58.5351	2701.9	110.545
	2703.3	58.5131	2703.3	110.502
	2704.69	58.4909	2704.69	110.452
	2706.09	58.4728	2706.09	110.4
	2707.49	58.4577	2707.49	110.349
	2708.89	58.4408	2708.89	110.301
	2710.28	58.419	2710.28	110.255
	2711.68	58.3918	2711.68	110.215
	2713.08	58.3614	2713.08	110.177
	2714.47	58.3309	2714.47	110.136
	2715.87	58.3027	2715.87	110.09
	2717.27	58.2749	2717.27	110.044
	2718.66	58.2418	2718.66	110.008
	2720.06	58.2006	2720.06	109.979
	2721.46	58.1576	2721.46	109.946
	2722.86	58.1229	2722.86	109.906
	2724.25	58.1005	2724.25	109.869
	2725.65	58.085	2725.65	109.844
	2727.05	58.0708	2727.05	109.829
	2728.44	58.0597	2728.44	109.814
	2729.84	58.0561	2729.84	109.797
	2731.24	58.0569	2731.24	109.781
	2732.64	58.0529	2732.64	109.771
	2734.03	58.0407	2734.03	109.763
	2735.43	58.0277	2735.43	109.747
	2736.83	58.0232	2736.83	109.722
	2738.22	58.0262	2738.22	109.693
	2739.62	58.0267	2739.62	109.665
	2741.02	58.0186	2741.02	109.64
	2742.41	58.0052	2742.41	109.617
	2743.81	57.9924	2743.81	109.597
	2745.21	57.9804	2745.21	109.578
	2746.61	57.9655	2746.61	109.557
	2748	57.9492	2748	109.531
	2749.4	57.9394	2749.4	109.498
	2750.8	57.9404	2750.8	109.461
	2752.19	57.9478	2752.19	109.416
	2753.59	57.9532	2753.59	109.361
	2754.99	57.9528	2754.99	109.301
	2756.39	57.9493	2756.39	109.248
	2757.78	57.947	2757.78	109.207
	2759.18	57.9457	2759.18	109.171
	2760.58	57.9411	2760.58	109.129
	2761.97	57.929	2761.97	109.078
	2763.37	57.9096	2763.37	109.023
	2764.77	57.8865	2764.77	108.967
	2766.16	57.8612	2766.16	108.906
	2767.56	57.8299	2767.56	108.835
	2768.96	57.7873	2768.96	108.762
	2770.36	57.7321	2770.36	108.694
	2771.75	57.6696	2771.75	108.626
	2773.15	57.6069	2773.15	108.548
	2774.55	57.5465	2774.55	108.454
	2775.94	57.4868	2775.94	108.352
	2777.34	57.4284	2777.34	108.253
	2778.74	57.377	2778.74	108.153
	2780.13	57.3364	2780.13	108.04
	2781.53	57.3025	2781.53	107.908
	2782.93	57.2657	2782.93	107.765
	2784.33	57.2214	2784.33	107.62
	2785.72	57.1751	2785.72	107.478
	2787.12	57.1363	2787.12	107.332
	2788.52	57.1088	2788.52	107.18
	2789.91	57.0879	2789.91	107.028
	2791.31	57.0666	2791.31	106.879
	2792.71	57.0406	2792.71	106.727
	2794.11	57.0074	2794.11	106.561
	2795.5	56.9643	2795.5	106.378
	2796.9	56.9112	2796.9	106.186
	2798.3	56.8537	2798.3	105.996
	2799.69	56.7996	2799.69	105.811
	2801.09	56.7512	2801.09	105.627
	2802.49	56.7013	2802.49	105.439
	2803.88	56.6399	2803.88	105.248
	2805.28	56.565	2805.28	105.05
	2806.68	56.4839	2806.68	104.843
	2808.08	56.4047	2808.08	104.623
	2809.47	56.3266	2809.47	104.391
	2810.87	56.242	2810.87	104.15
	2812.27	56.1469	2812.27	103.903
	2813.66	56.0452	2813.66	103.647
	2815.06	55.941	2815.06	103.376
	2816.46	55.8288	2816.46	103.086
	2817.85	55.6992	2817.85	102.774
	2819.25	55.5511	2819.25	102.439
	2820.65	55.3936	2820.65	102.078
	2822.05	55.2338	2822.05	101.687
	2823.44	55.0646	2823.44	101.259
	2824.84	54.8703	2824.84	100.793
	2826.24	54.6429	2826.24	100.292
	2827.63	54.3879	2827.63	99.7654
	2829.03	54.1152	2829.03	99.2153
	2830.43	53.8261	2830.43	98.6373
	2831.83	53.5189	2831.83	98.0293
	2833.22	53.2007	2833.22	97.4013
	2834.62	52.8877	2834.62	96.7692
	2836.02	52.5909	2836.02	96.1378
	2837.41	52.3043	2837.41	95.4963
	2838.81	52.0115	2838.81	94.8319
	2840.21	51.702	2840.21	94.1451
	2841.6	51.3764	2841.6	93.4467
	2843	51.0385	2843	92.7421
	2844.4	50.6882	2844.4	92.027
	2845.8	50.325	2845.8	91.2988
	2847.19	49.9543	2847.19	90.5679
	2848.59	49.5843	2848.59	89.8491
	2849.99	49.2164	2849.99	89.1442
	2851.38	48.839	2851.38	88.4395
	2852.78	48.4365	2852.78	87.7211
	2854.18	48.0021	2854.18	86.9885
	2855.58	47.5428	2855.58	86.2531
	2856.97	47.07	2856.97	85.5268
	2858.37	46.5881	2858.37	84.8165
	2859.77	46.0962	2859.77	84.1295
	2861.16	45.6031	2861.16	83.4761
	2862.56	45.1311	2862.56	82.8629
	2863.96	44.7008	2863.96	82.2853
	2865.35	44.3143	2865.35	81.7318
	2866.75	43.9578	2866.75	81.1982
	2868.15	43.6202	2868.15	80.6939
	2869.55	43.3079	2869.55	80.2329
	2870.94	43.0339	2870.94	79.8212
	2872.34	42.801	2872.34	79.4574
	2873.74	42.6033	2873.74	79.1427
	2875.13	42.4413	2875.13	78.8833
	2876.53	42.3253	2876.53	78.6809
	2877.93	42.2595	2877.93	78.5235
	2879.32	42.2282	2879.32	78.3917
	2880.72	42.2049	2880.72	78.2716
	2882.12	42.1718	2882.12	78.1595
	2883.52	42.1233	2883.52	78.0531
	2884.91	42.0571	2884.91	77.9418
	2886.31	41.9707	2886.31	77.8078
	2887.71	41.8638	2887.71	77.6349
	2889.1	41.7377	2889.1	77.4155
	2890.5	41.5866	2890.5	77.1484
	2891.9	41.3955	2891.9	76.8333
	2893.3	41.1547	2893.3	76.4691
	2894.69	40.8769	2894.69	76.0565
	2896.09	40.5873	2896.09	75.5994
	2897.49	40.2976	2897.49	75.104
	2898.88	39.9988	2898.88	74.5761
	2900.28	39.6798	2900.28	74.0187
	2901.68	39.3463	2901.68	73.4317
	2903.07	39.0136	2903.07	72.8166
	2904.47	38.6848	2904.47	72.1819
	2905.87	38.3474	2905.87	71.5444
	2907.27	37.9946	2907.27	70.9214
	2908.66	37.6384	2908.66	70.3218
	2910.06	37.3014	2910.06	69.7464
	2911.46	36.9969	2911.46	69.1979
	2912.85	36.7182	2912.85	68.6855
	2914.25	36.4489	2914.25	68.2195
	2915.65	36.1821	2915.65	67.8042
	2917.05	35.9292	2917.05	67.4402
	2918.44	35.7139	2918.44	67.1328
	2919.84	35.5549	2919.84	66.8934
	2921.24	35.4506	2921.24	66.7306
	2922.63	35.3839	2922.63	66.6427
	2924.03	35.3446	2924.03	66.6221
	2925.43	35.3391	2925.43	66.6632
	2926.82	35.3792	2926.82	66.7648
	2928.22	35.4628	2928.22	66.9238
	2929.62	35.5707	2929.62	67.1294
	2931.02	35.6846	2931.02	67.3668
	2932.41	35.8066	2932.41	67.6275
	2933.81	35.9509	2933.81	67.9122
	2935.21	36.1195	2935.21	68.2235
	2936.6	36.2941	2936.6	68.5582
	2938	36.4541	2938	68.9094
	2939.4	36.6013	2939.4	69.2746
	2940.79	36.7561	2940.79	69.6578
	2942.19	36.9328	2942.19	70.0641
	2943.59	37.128	2943.59	70.4954
	2944.99	37.3289	2944.99	70.95
	2946.38	37.5256	2946.38	71.4239
	2947.78	37.7186	2947.78	71.9108
	2949.18	37.9185	2949.18	72.4047
	2950.57	38.139	2950.57	72.9025
	2951.97	38.3847	2951.97	73.402
	2953.37	38.6447	2953.37	73.8973
	2954.77	38.8979	2954.77	74.3787
	2956.16	39.1291	2956.16	74.8374
	2957.56	39.3383	2957.56	75.2695
	2958.96	39.5312	2958.96	75.6712
	2960.35	39.7055	2960.35	76.0348
	2961.75	39.8556	2961.75	76.3529
	2963.15	39.9905	2963.15	76.6284
	2964.54	40.1355	2964.54	76.8763
	2965.94	40.3107	2965.94	77.1144
	2967.34	40.5114	2967.34	77.3537
	2968.74	40.7169	2968.74	77.5999
	2970.13	40.9181	2970.13	77.8608
	2971.53	41.1263	2971.53	78.1462
	2972.93	41.3587	2972.93	78.4627
	2974.32	41.6233	2974.32	78.8128
	2975.72	41.9188	2975.72	79.2025
	2977.12	42.2444	2977.12	79.6432
	2978.52	42.6038	2978.52	80.1425
	2979.91	42.9991	2979.91	80.6937
	2981.31	43.4265	2981.31	81.2805
	2982.71	43.8783	2982.71	81.8909
	2984.1	44.3433	2984.1	82.5225
	2985.5	44.8081	2985.5	83.173
	2986.9	45.2639	2986.9	83.8335
	2988.29	45.7116	2988.29	84.4923
	2989.69	46.1584	2989.69	85.1449
	2991.09	46.6076	2991.09	85.7937
	2992.49	47.0551	2992.49	86.4387
	2993.88	47.4978	2993.88	87.0721
	2995.28	47.9405	2995.28	87.6857
	2996.68	48.387	2996.68	88.2806
	2998.07	48.827	2998.07	88.8661
	2999.47	49.2413	2999.47	89.4499
	3000.87	49.6198	3000.87	90.033
	3002.26	49.9738	3002.26	90.6144
	3003.66	50.3223	3003.66	91.1957
	3005.06	50.6695	3005.06	91.7777
	3006.46	51.003	3006.46	92.356
	3007.85	51.314	3007.85	92.925
	3009.25	51.6099	3009.25	93.4862
	3010.65	51.9032	3010.65	94.0477
	3012.04	52.1937	3012.04	94.6131
	3013.44	52.4662	3013.44	95.1738
	3014.84	52.7084	3014.84	95.7153
	3016.24	52.9237	3016.24	96.2292
	3017.63	53.1223	3017.63	96.7162
	3019.03	53.3046	3019.03	97.1768
	3020.43	53.4631	3020.43	97.605
	3021.82	53.5967	3021.82	97.994
	3023.22	53.7176	3023.22	98.3448
	3024.62	53.8389	3024.62	98.6646
	3026.01	53.9575	3026.01	98.9562
	3027.41	54.0572	3027.41	99.2146
	3028.81	54.1265	3028.81	99.4335
	3030.21	54.1715	3030.21	99.6137
	3031.6	54.2075	3031.6	99.7628
	3033	54.2391	3033	99.8884
	3034.4	54.2528	3034.4	99.9922
	3035.79	54.2343	3035.79	100.071
	3037.19	54.1906	3037.19	100.125
	3038.59	54.1486	3038.59	100.155
	3039.99	54.1294	3039.99	100.167
	3041.38	54.1293	3041.38	100.163
	3042.78	54.1268	3042.78	100.147
	3044.18	54.1074	3044.18	100.118
	3045.57	54.0757	3045.57	100.076
	3046.97	54.0432	3046.97	100.021
	3048.37	54.0112	3048.37	99.9503
	3049.76	53.9726	3049.76	99.8637
	3051.16	53.9268	3051.16	99.7633
	3052.56	53.8827	3052.56	99.6525
	3053.96	53.8479	3053.96	99.5328
	3055.35	53.8188	3055.35	99.4032
	3056.75	53.7846	3056.75	99.2627
	3058.15	53.7378	3058.15	99.1123
	3059.54	53.6748	3059.54	98.9537
	3060.94	53.5955	3060.94	98.7875
	3062.34	53.5078	3062.34	98.6137
	3063.73	53.4282	3063.73	98.4341
	3065.13	53.368	3065.13	98.2514
	3066.53	53.3177	3066.53	98.0659
	3067.93	53.2515	3067.93	97.8745
	3069.32	53.1553	3069.32	97.674
	3070.72	53.0466	3070.72	97.4662
	3072.12	52.9554	3072.12	97.2567
	3073.51	52.8871	3073.51	97.05
	3074.91	52.8171	3074.91	96.8453
	3076.31	52.7239	3076.31	96.6387
	3077.71	52.617	3077.71	96.4271
	3079.1	52.5217	3079.1	96.2102
	3080.5	52.441	3080.5	95.9884
	3081.9	52.35	3081.9	95.7618
	3083.29	52.2274	3083.29	95.5305
	3084.69	52.0841	3084.69	95.295
	3086.09	51.9517	3086.09	95.0561
	3087.48	51.8461	3087.48	94.814
	3088.88	51.7523	3088.88	94.5674
	3090.28	51.6468	3090.28	94.3145
	3091.68	51.5236	3091.68	94.0533
	3093.07	51.3926	3093.07	93.7828
	3094.47	51.2628	3094.47	93.5043
	3095.87	51.1336	3095.87	93.2223
	3097.26	51.0005	3097.26	92.9414
	3098.66	50.86	3098.66	92.6629
	3100.06	50.7112	3100.06	92.384
	3101.46	50.5562	3101.46	92.1016
	3102.85	50.4003	3102.85	91.817
	3104.25	50.2493	3104.25	91.5352
	3105.65	50.1034	3105.65	91.2586
	3107.04	49.9561	3107.04	90.9833
	3108.44	49.8026	3108.44	90.7038
	3109.84	49.6476	3109.84	90.419
	3111.23	49.4977	3111.23	90.1329
	3112.63	49.3496	3112.63	89.8485
	3114.03	49.1925	3114.03	89.5639
	3115.43	49.0232	3115.43	89.2754
	3116.82	48.8543	3116.82	88.9831
	3118.22	48.6991	3118.22	88.6912
	3119.62	48.5554	3119.62	88.402
	3121.01	48.4081	3121.01	88.111
	3122.41	48.245	3122.41	87.8093
	3123.81	48.0673	3123.81	87.4916
	3125.21	47.8844	3125.21	87.1617
	3126.6	47.7008	3126.6	86.8302
	3128	47.5165	3128	86.5068
	3129.4	47.3369	3129.4	86.1939
	3130.79	47.168	3130.79	85.8861
	3132.19	47.0073	3132.19	85.576
	3133.59	46.8443	3133.59	85.2602
	3134.98	46.672	3134.98	84.9392
	3136.38	46.4953	3136.38	84.6134
	3137.78	46.3266	3137.78	84.2827
	3139.18	46.171	3139.18	83.9502
	3140.57	46.0207	3140.57	83.6231
	3141.97	45.8646	3141.97	83.3061
	3143.37	45.7007	3143.37	82.9949
	3144.76	45.5364	3144.76	82.6797
	3146.16	45.3748	3146.16	82.3559
	3147.56	45.2055	3147.56	82.027
	3148.95	45.0183	3148.95	81.6976
	3150.35	44.8188	3150.35	81.3663
	3151.75	44.6247	3151.75	81.0299
	3153.15	44.4453	3153.15	80.691
	3154.54	44.2701	3154.54	80.3569
	3155.94	44.0795	3155.94	80.029
	3157.34	43.8687	3157.34	79.699
	3158.73	43.6556	3158.73	79.3589
	3160.13	43.4562	3160.13	79.0114
	3161.53	43.2661	3161.53	78.6669
	3162.93	43.0714	3162.93	78.331
	3164.32	42.8708	3164.32	77.9986
	3165.72	42.678	3165.72	77.6608
	3167.12	42.5002	3167.12	77.316
	3168.51	42.3261	3168.51	76.9706
	3169.91	42.1386	3169.91	76.6309
	3171.31	41.9344	3171.31	76.2956
	3172.7	41.7232	3172.7	75.9569
	3174.1	41.5138	3174.1	75.6095
	3175.5	41.3076	3175.5	75.2569
	3176.9	41.1037	3176.9	74.9093
	3178.29	40.9057	3178.29	74.5738
	3179.69	40.7149	3179.69	74.2473
	3181.09	40.5218	3181.09	73.9195
	3182.48	40.316	3182.48	73.5844
	3183.88	40.0994	3183.88	73.2466
	3185.28	39.8836	3185.28	72.9147
	3186.68	39.6757	3186.68	72.5907
	3188.07	39.4766	3188.07	72.2686
	3189.47	39.2889	3189.47	71.9449
	3190.87	39.1173	3190.87	71.6239
[truncated: 580 more rows]

## Sheet: UV
	UV (Figure 3)
		0Min	5min	10min	15min
	800	0.014	0.083	0.051	0.115
	799	0.014	0.083	0.051	0.115
	798	0.014	0.083	0.051	0.116
	797	0.014	0.083	0.051	0.116
	796	0.014	0.083	0.051	0.116
	795	0.014	0.083	0.051	0.116
	794	0.014	0.084	0.052	0.117
	793	0.014	0.084	0.052	0.117
	792	0.014	0.084	0.052	0.117
	791	0.014	0.084	0.052	0.118
	790	0.014	0.084	0.052	0.118
	789	0.014	0.085	0.052	0.118
	788	0.014	0.085	0.052	0.119
	787	0.014	0.085	0.052	0.119
	786	0.014	0.085	0.053	0.119
	785	0.014	0.085	0.053	0.12
	784	0.014	0.086	0.053	0.12
	783	0.014	0.086	0.053	0.12
	782	0.014	0.086	0.053	0.12
	781	0.014	0.086	0.053	0.121
	780	0.014	0.086	0.053	0.121
	779	0.014	0.087	0.054	0.121
	778	0.014	0.087	0.054	0.122
	777	0.014	0.087	0.054	0.122
	776	0.014	0.087	0.054	0.122
	775	0.014	0.087	0.054	0.123
	774	0.014	0.088	0.054	0.123
	773	0.014	0.088	0.055	0.123
	772	0.014	0.088	0.055	0.124
	771	0.014	0.088	0.055	0.124
	770	0.014	0.088	0.055	0.124
	769	0.014	0.089	0.055	0.125
	768	0.014	0.089	0.055	0.125
	767	0.014	0.089	0.056	0.126
	766	0.014	0.089	0.056	0.126
	765	0.014	0.09	0.056	0.126
	764	0.014	0.09	0.056	0.127
	763	0.014	0.09	0.056	0.127
	762	0.014	0.09	0.057	0.127
	761	0.014	0.091	0.057	0.128
	760	0.014	0.091	0.057	0.128
	759	0.014	0.091	0.058	0.129
	758	0.014	0.092	0.058	0.129
	757	0.014	0.092	0.058	0.129
	756	0.014	0.092	0.059	0.13
	755	0.014	0.093	0.059	0.13
	754	0.014	0.093	0.059	0.131
	753	0.014	0.093	0.059	0.131
	752	0.014	0.093	0.06	0.131
	751	0.014	0.094	0.06	0.132
	750	0.014	0.094	0.06	0.132
	749	0.014	0.094	0.06	0.132
	748	0.014	0.094	0.06	0.133
	747	0.014	0.095	0.06	0.133
	746	0.014	0.095	0.061	0.134
	745	0.014	0.095	0.061	0.134
	744	0.014	0.095	0.061	0.134
	743	0.014	0.095	0.061	0.135
	742	0.014	0.096	0.061	0.135
	741	0.014	0.096	0.062	0.136
	740	0.014	0.096	0.062	0.136
	739	0.014	0.096	0.062	0.136
	738	0.014	0.097	0.062	0.137
	737	0.014	0.097	0.062	0.137
	736	0.014	0.097	0.062	0.137
	735	0.014	0.097	0.062	0.138
	734	0.014	0.098	0.063	0.138
	733	0.014	0.098	0.063	0.139
	732	0.014	0.098	0.063	0.139
	731	0.014	0.098	0.063	0.139
	730	0.014	0.098	0.063	0.14
	729	0.014	0.099	0.063	0.14
	728	0.014	0.099	0.064	0.141
	727	0.014	0.099	0.064	0.141
	726	0.014	0.099	0.064	0.141
	725	0.013	0.1	0.064	0.142
	724	0.013	0.1	0.064	0.142
	723	0.013	0.1	0.064	0.143
	722	0.013	0.1	0.065	0.143
	721	0.013	0.1	0.065	0.143
	720	0.013	0.101	0.065	0.144
	719	0.013	0.101	0.065	0.144
	718	0.013	0.101	0.065	0.145
	717	0.013	0.101	0.065	0.145
	716	0.013	0.102	0.066	0.146
	715	0.013	0.102	0.066	0.146
	714	0.013	0.102	0.066	0.146
	713	0.013	0.103	0.066	0.147
	712	0.013	0.103	0.066	0.147
	711	0.013	0.103	0.067	0.148
	710	0.013	0.103	0.067	0.148
	709	0.013	0.104	0.067	0.149
	708	0.013	0.104	0.067	0.149
	707	0.013	0.104	0.067	0.149
	706	0.013	0.104	0.068	0.15
	705	0.013	0.105	0.068	0.15
	704	0.013	0.105	0.068	0.151
	703	0.013	0.105	0.068	0.151
	702	0.013	0.105	0.068	0.152
	701	0.013	0.106	0.069	0.152
	700	0.013	0.106	0.069	0.153
	699	0.013	0.106	0.069	0.153
	698	0.013	0.106	0.069	0.154
	697	0.013	0.107	0.069	0.154
	696	0.013	0.107	0.069	0.155
	695	0.013	0.107	0.07	0.155
	694	0.013	0.108	0.07	0.155
	693	0.013	0.108	0.07	0.156
	692	0.013	0.108	0.07	0.156
	691	0.013	0.108	0.07	0.157
	690	0.013	0.109	0.071	0.157
	689	0.013	0.109	0.071	0.158
	688	0.013	0.109	0.071	0.158
	687	0.013	0.11	0.071	0.159
	686	0.013	0.11	0.072	0.16
	685	0.013	0.111	0.072	0.16
	684	0.013	0.111	0.072	0.161
	683	0.013	0.111	0.073	0.161
	682	0.013	0.112	0.073	0.162
	681	0.013	0.112	0.073	0.162
	680	0.013	0.113	0.074	0.163
	679	0.013	0.113	0.074	0.163
	678	0.013	0.113	0.074	0.164
	677	0.013	0.114	0.074	0.164
	676	0.013	0.114	0.075	0.165
	675	0.013	0.114	0.075	0.165
	674	0.013	0.114	0.075	0.166
	673	0.013	0.115	0.075	0.166
	672	0.013	0.115	0.075	0.167
	671	0.013	0.115	0.075	0.167
	670	0.013	0.115	0.075	0.168
	669	0.013	0.115	0.076	0.169
	668	0.013	0.116	0.076	0.169
	667	0.013	0.116	0.076	0.17
	666	0.013	0.116	0.076	0.17
	665	0.013	0.117	0.077	0.171
	664	0.013	0.117	0.077	0.171
	663	0.013	0.117	0.077	0.172
	662	0.013	0.118	0.077	0.172
	661	0.013	0.118	0.078	0.173
	660	0.013	0.119	0.078	0.173
	659	0.013	0.119	0.078	0.174
	658	0.013	0.119	0.078	0.175
	657	0.013	0.12	0.079	0.175
	656	0.013	0.12	0.079	0.176
	655	0.012	0.12	0.079	0.176
	654	0.012	0.121	0.079	0.177
	653	0.012	0.121	0.08	0.177
	652	0.012	0.121	0.08	0.178
	651	0.012	0.122	0.08	0.179
	650	0.012	0.122	0.08	0.179
	649	0.012	0.122	0.081	0.18
	648	0.012	0.123	0.081	0.18
	647	0.012	0.123	0.081	0.181
	646	0.012	0.123	0.081	0.182
	645	0.012	0.124	0.082	0.182
	644	0.012	0.124	0.082	0.183
	643	0.012	0.124	0.082	0.183
	642	0.012	0.125	0.082	0.184
	641	0.012	0.125	0.083	0.185
	640	0.012	0.125	0.083	0.185
	639	0.012	0.126	0.083	0.186
	638	0.012	0.126	0.083	0.186
	637	0.012	0.127	0.084	0.187
	636	0.012	0.127	0.084	0.188
	635	0.012	0.127	0.084	0.188
	634	0.012	0.128	0.085	0.189
	633	0.012	0.128	0.085	0.19
	632	0.012	0.129	0.085	0.19
	631	0.012	0.129	0.085	0.191
	630	0.012	0.129	0.086	0.192
	629	0.012	0.13	0.086	0.192
	628	0.012	0.13	0.086	0.193
	627	0.012	0.131	0.087	0.194
	626	0.012	0.131	0.087	0.194
	625	0.012	0.131	0.087	0.195
	624	0.012	0.132	0.087	0.196
	623	0.012	0.132	0.088	0.196
	622	0.012	0.133	0.088	0.197
	621	0.012	0.133	0.088	0.198
	620	0.012	0.133	0.089	0.199
	619	0.012	0.134	0.089	0.199
	618	0.012	0.134	0.089	0.2
	617	0.012	0.135	0.089	0.201
	616	0.012	0.135	0.09	0.201
	615	0.012	0.135	0.09	0.202
	614	0.012	0.136	0.09	0.203
	613	0.012	0.136	0.091	0.204
	612	0.011	0.137	0.091	0.204
	611	0.011	0.137	0.091	0.205
	610	0.011	0.138	0.092	0.206
	609	0.011	0.138	0.092	0.207
	608	0.011	0.138	0.092	0.207
	607	0.011	0.139	0.093	0.208
	606	0.011	0.139	0.093	0.209
	605	0.011	0.14	0.093	0.21
	604	0.011	0.14	0.094	0.21
	603	0.011	0.141	0.094	0.211
	602	0.011	0.141	0.094	0.212
	601	0.012	0.142	0.095	0.213
	600	0.012	0.142	0.095	0.214
	599	0.012	0.143	0.095	0.214
	598	0.012	0.143	0.096	0.215
	597	0.012	0.143	0.096	0.216
	596	0.012	0.144	0.096	0.217
	595	0.012	0.144	0.097	0.218
	594	0.012	0.145	0.097	0.218
	593	0.012	0.145	0.097	0.219
	592	0.012	0.146	0.098	0.22
	591	0.012	0.146	0.098	0.221
	590	0.012	0.147	0.098	0.222
	589	0.012	0.147	0.099	0.223
	588	0.012	0.148	0.099	0.223
	587	0.012	0.148	0.099	0.224
	586	0.012	0.149	0.1	0.225
	585	0.012	0.149	0.1	0.226
	584	0.012	0.15	0.1	0.227
	583	0.012	0.15	0.101	0.228
	582	0.012	0.151	0.101	0.229
	581	0.012	0.151	0.101	0.23
	580	0.012	0.152	0.102	0.23
	579	0.012	0.152	0.102	0.231
	578	0.012	0.153	0.103	0.232
	577	0.012	0.153	0.103	0.233
	576	0.012	0.154	0.103	0.234
	575	0.012	0.154	0.104	0.235
	574	0.012	0.155	0.104	0.236
	573	0.012	0.156	0.105	0.237
	572	0.012	0.156	0.105	0.238
	571	0.012	0.157	0.106	0.239
	570	0.012	0.157	0.106	0.24
	569	0.012	0.158	0.106	0.241
	568	0.012	0.159	0.107	0.242
	567	0.012	0.159	0.107	0.243
	566	0.012	0.16	0.108	0.244
	565	0.012	0.16	0.108	0.245
	564	0.012	0.161	0.109	0.246
	563	0.012	0.162	0.109	0.247
	562	0.012	0.162	0.109	0.248
	561	0.012	0.163	0.11	0.249
	560	0.012	0.163	0.11	0.25
	559	0.012	0.164	0.111	0.251
	558	0.012	0.164	0.111	0.252
	557	0.012	0.165	0.111	0.253
	556	0.012	0.166	0.112	0.254
	555	0.012	0.166	0.112	0.255
	554	0.012	0.167	0.113	0.256
	553	0.012	0.167	0.113	0.257
	552	0.012	0.168	0.114	0.258
	551	0.012	0.169	0.114	0.259
	550	0.012	0.169	0.114	0.26
	549	0.012	0.17	0.115	0.262
	548	0.012	0.17	0.115	0.263
	547	0.012	0.171	0.116	0.264
	546	0.012	0.172	0.116	0.265
	545	0.012	0.172	0.117	0.266
	544	0.012	0.173	0.117	0.267
	543	0.012	0.173	0.117	0.268
	542	0.012	0.174	0.118	0.269
	541	0.012	0.175	0.118	0.271
	540	0.012	0.175	0.119	0.272
	539	0.012	0.176	0.119	0.273
	538	0.012	0.177	0.12	0.274
	537	0.012	0.177	0.12	0.275
	536	0.012	0.178	0.121	0.277
	535	0.012	0.179	0.121	0.278
	534	0.012	0.179	0.122	0.279
	533	0.012	0.18	0.122	0.28
	532	0.012	0.181	0.123	0.282
	531	0.012	0.182	0.123	0.283
	530	0.012	0.182	0.124	0.284
	529	0.012	0.183	0.125	0.286
	528	0.012	0.184	0.125	0.287
	527	0.012	0.185	0.126	0.288
	526	0.012	0.185	0.127	0.29
	525	0.012	0.186	0.127	0.291
	524	0.012	0.187	0.128	0.292
	523	0.012	0.188	0.128	0.294
	522	0.012	0.189	0.129	0.295
	521	0.011	0.19	0.129	0.296
	520	0.011	0.19	0.13	0.298
	519	0.011	0.191	0.131	0.299
	518	0.011	0.192	0.131	0.3
	517	0.011	0.193	0.132	0.302
	516	0.011	0.194	0.132	0.303
	515	0.011	0.194	0.133	0.304
	514	0.011	0.195	0.134	0.306
	513	0.011	0.196	0.134	0.307
	512	0.012	0.197	0.135	0.309
	511	0.012	0.197	0.135	0.31
	510	0.012	0.198	0.136	0.312
	509	0.012	0.199	0.136	0.313
	508	0.012	0.2	0.137	0.314
	507	0.012	0.201	0.137	0.316
	506	0.012	0.201	0.138	0.317
	505	0.011	0.202	0.138	0.319
	504	0.011	0.203	0.139	0.32
	503	0.011	0.204	0.14	0.322
	502	0.011	0.205	0.14	0.323
	501	0.011	0.205	0.141	0.325
	500	0.011	0.206	0.141	0.326
	499	0.011	0.207	0.142	0.328
	498	0.011	0.208	0.142	0.329
	497	0.011	0.209	0.143	0.331
	496	0.012	0.21	0.144	0.332
	495	0.012	0.211	0.144	0.334
	494	0.012	0.212	0.145	0.336
	493	0.012	0.213	0.146	0.337
	492	0.012	0.214	0.146	0.339
	491	0.012	0.214	0.147	0.34
	490	0.012	0.215	0.148	0.342
	489	0.012	0.216	0.148	0.344
	488	0.012	0.217	0.149	0.345
	487	0.012	0.218	0.15	0.347
	486	0.012	0.219	0.15	0.349
	485	0.012	0.22	0.151	0.351
	484	0.012	0.221	0.152	0.352
	483	0.012	0.222	0.152	0.354
	482	0.012	0.223	0.153	0.356
	481	0.012	0.224	0.154	0.358
	480	0.012	0.225	0.154	0.359
	479	0.012	0.226	0.155	0.361
	478	0.012	0.227	0.156	0.363
	477	0.012	0.228	0.157	0.365
	476	0.012	0.229	0.158	0.367
	475	0.012	0.23	0.158	0.369
	474	0.012	0.231	0.159	0.371
	473	0.012	0.233	0.16	0.373
	472	0.012	0.234	0.161	0.375
	471	0.012	0.235	0.162	0.377
	470	0.012	0.236	0.163	0.378
	469	0.012	0.237	0.164	0.38
	468	0.012	0.238	0.164	0.382
	467	0.012	0.239	0.165	0.384
	466	0.012	0.241	0.166	0.386
	465	0.012	0.242	0.167	0.388
	464	0.012	0.243	0.167	0.39
	463	0.012	0.244	0.168	0.393
	462	0.012	0.245	0.169	0.395
	461	0.012	0.246	0.17	0.397
	460	0.012	0.247	0.17	0.399
	459	0.012	0.248	0.171	0.401
	458	0.012	0.249	0.172	0.403
	457	0.012	0.251	0.173	0.405
	456	0.012	0.252	0.174	0.407
	455	0.012	0.253	0.174	0.409
	454	0.013	0.254	0.175	0.411
	453	0.013	0.255	0.176	0.414
	452	0.013	0.256	0.177	0.416
	451	0.013	0.258	0.178	0.418
	450	0.013	0.259	0.179	0.42
	449	0.013	0.26	0.18	0.423
	448	0.013	0.261	0.18	0.425
	447	0.013	0.262	0.181	0.427
	446	0.013	0.264	0.182	0.43
	445	0.013	0.265	0.183	0.432
	444	0.013	0.266	0.184	0.434
	443	0.013	0.267	0.185	0.437
	442	0.013	0.269	0.186	0.439
	441	0.013	0.27	0.187	0.442
	440	0.013	0.271	0.188	0.444
	439	0.013	0.273	0.189	0.447
	438	0.013	0.274	0.19	0.449
	437	0.013	0.275	0.191	0.452
	436	0.013	0.277	0.192	0.454
	435	0.013	0.278	0.193	0.457
	434	0.013	0.28	0.194	0.46
	433	0.013	0.282	0.195	0.462
	432	0.013	0.283	0.196	0.465
	431	0.013	0.285	0.197	0.468
	430	0.014	0.286	0.198	0.47
	429	0.014	0.288	0.199	0.473
	428	0.014	0.29	0.201	0.476
	427	0.014	0.292	0.202	0.479
	426	0.014	0.293	0.203	0.482
	425	0.014	0.295	0.204	0.485
	424	0.014	0.297	0.206	0.487
	423	0.014	0.299	0.207	0.49
	422	0.014	0.3	0.208	0.493
	421	0.014	0.302	0.209	0.496
	420	0.014	0.304	0.211	0.499
	419	0.014	0.305	0.212	0.502
	418	0.014	0.307	0.213	0.505
	417	0.014	0.309	0.214	0.508
	416	0.014	0.31	0.215	0.511
	415	0.014	0.312	0.217	0.515
	414	0.015	0.313	0.218	0.518
	413	0.015	0.315	0.219	0.521
	412	0.015	0.317	0.22	0.524
	411	0.015	0.318	0.221	0.527
	410	0.015	0.32	0.223	0.531
	409	0.015	0.322	0.224	0.534
	408	0.016	0.323	0.225	0.537
	407	0.016	0.325	0.226	0.541
	406	0.016	0.327	0.228	0.544
	405	0.016	0.329	0.229	0.548
	404	0.016	0.331	0.23	0.551
	403	0.016	0.333	0.232	0.555
	402	0.016	0.335	0.233	0.558
	401	0.016	0.337	0.235	0.562
	400	0.016	0.339	0.237	0.565
	399	0.016	0.342	0.238	0.569
	398	0.016	0.344	0.24	0.573
	397	0.016	0.346	0.242	0.576
	396	0.016	0.348	0.243	0.58
	395	0.016	0.351	0.245	0.584
	394	0.016	0.353	0.247	0.588
	393	0.016	0.355	0.248	0.592
	392	0.017	0.357	0.25	0.596
	391	0.017	0.36	0.251	0.6
	390	0.017	0.362	0.253	0.604
	389	0.017	0.364	0.254	0.608
	388	0.018	0.366	0.256	0.612
	387	0.018	0.368	0.258	0.616
	386	0.018	0.37	0.26	0.62
	385	0.018	0.372	0.261	0.625
	384	0.018	0.375	0.263	0.629
	383	0.018	0.377	0.265	0.633
	382	0.018	0.379	0.266	0.638
	381	0.018	0.381	0.268	0.642
	380	0.018	0.384	0.27	0.647
	379	0.018	0.387	0.271	0.651
	378	0.018	0.389	0.273	0.656
	377	0.018	0.392	0.275	0.66
	376	0.019	0.395	0.277	0.665
	375	0.019	0.398	0.279	0.669
	374	0.019	0.401	0.281	0.674
	373	0.019	0.404	0.283	0.679
	372	0.02	0.407	0.285	0.684
	371	0.02	0.41	0.287	0.689
	370	0.02	0.413	0.289	0.693
	369	0.02	0.416	0.292	0.698
	368	0.02	0.419	0.294	0.703
	367	0.021	0.423	0.297	0.708
	366	0.021	0.426	0.299	0.713
	365	0.022	0.429	0.302	0.718
	364	0.022	0.431	0.304	0.723
	363	0.023	0.434	0.307	0.729
	362	0.023	0.437	0.309	0.734
	361	0.024	0.44	0.311	0.739
	360	0.024	0.442	0.313	0.745
	359	0.024	0.445	0.315	0.75
	358	0.025	0.448	0.317	0.755
	357	0.025	0.451	0.319	0.761
	356	0.025	0.454	0.32	0.767
	355	0.025	0.457	0.322	0.772
	354	0.025	0.46	0.325	0.778
	353	0.025	0.463	0.327	0.784
	352	0.025	0.467	0.329	0.79
	351	0.026	0.47	0.332	0.796
	350	0.027	0.474	0.334	0.802
	349	0.027	0.477	0.337	0.809
	348	0.028	0.481	0.34	0.815
	347	0.028	0.484	0.342	0.821
	346	0.028	0.488	0.345	0.828
	345	0.028	0.492	0.348	0.835
	344	0.028	0.495	0.351	0.842
	343	0.029	0.499	0.354	0.849
	342	0.029	0.503	0.357	0.856
	341	0.03	0.507	0.359	0.863
	340	0.031	0.511	0.362	0.871
	339	0.032	0.515	0.365	0.879
	338	0.032	0.52	0.369	0.887
	337	0.033	0.524	0.372	0.895
	336	0.034	0.528	0.375	0.903
	335	0.034	0.533	0.378	0.912
	334	0.035	0.537	0.382	0.921
	333	0.036	0.542	0.385	0.93
	332	0.037	0.547	0.389	0.939
	331	0.038	0.553	0.393	0.948
	330	0.039	0.558	0.397	0.958
	329	0.041	0.564	0.402	0.968
	328	0.042	0.57	0.406	0.979
	327	0.043	0.577	0.411	0.989
	326	0.045	0.583	0.416	1
	325	0.047	0.59	0.421	1.011
	324	0.049	0.597	0.427	1.023
	323	0.051	0.605	0.433	1.035
	322	0.054	0.612	0.439	1.047
	321	0.057	0.621	0.446	1.06
	320	0.061	0.629	0.453	1.072
	319	0.065	0.638	0.46	1.086
	318	0.07	0.648	0.468	1.099
	317	0.075	0.658	0.477	1.113
	316	0.081	0.668	0.486	1.127
	315	0.088	0.679	0.495	1.141
	314	0.096	0.691	0.506	1.156
	313	0.103	0.703	0.516	1.171
	312	0.112	0.715	0.528	1.186
	311	0.12	0.728	0.54	1.202
	310	0.13	0.742	0.552	1.217
	309	0.139	0.756	0.565	1.233
	308	0.149	0.771	0.578	1.249
	307	0.16	0.786	0.592	1.265
	306	0.171	0.801	0.606	1.282
	305	0.182	0.817	0.62	1.298
	304	0.192	0.833	0.634	1.315
	303	0.202	0.848	0.648	1.332
	302	0.212	0.864	0.662	1.349
	301	0.222	0.88	0.676	1.365
	300	0.231	0.896	0.69	1.382
	299	0.24	0.912	0.704	1.399
	298	0.25	0.927	0.718	1.416
	297	0.26	0.943	0.732	1.433
	296	0.271	0.958	0.747	1.449
	295	0.28	0.973	0.76	1.466
	294	0.289	0.987	0.774	1.482
	293	0.297	1.002	0.787	1.499
	292	0.304	1.015	0.799	1.515
	291	0.31	1.028	0.809	1.532
	290	0.316	1.04	0.82	1.548
	289	0.32	1.051	0.829	1.564
	288	0.324	1.062	0.838	1.579
	287	0.327	1.072	0.846	1.595
	286	0.33	1.082	0.853	1.611
	285	0.333	1.092	0.861	1.626
	284	0.335	1.101	0.868	1.642
	283	0.336	1.109	0.874	1.657
	282	0.337	1.118	0.881	1.673
	281	0.337	1.126	0.886	1.688
	280	0.337	1.134	0.892	1.704
	279	0.336	1.142	0.897	1.72
	278	0.334	1.15	0.902	1.736
	277	0.332	1.157	0.907	1.752
	276	0.33	1.165	0.912	1.768
	275	0.328	1.172	0.916	1.786
	274	0.325	1.18	0.92	1.803
	273	0.322	1.187	0.925	1.821
	272	0.32	1.195	0.929	1.84
	271	0.317	1.203	0.934	1.86
	270	0.315	1.21	0.939	1.882
	269	0.313	1.218	0.944	1.904
	268	0.311	1.226	0.949	1.928
	267	0.309	1.234	0.954	1.954
	266	0.307	1.243	0.959	1.981
	265	0.306	1.251	0.965	2.011
	264	0.304	1.26	0.97	2.042
	263	0.303	1.27	0.976	2.077
	262	0.302	1.28	0.982	2.114
	261	0.301	1.291	0.989	2.153
	260	0.301	1.302	0.997	2.196
	259	0.302	1.315	1.006	2.242
	258	0.303	1.329	1.015	2.291
	257	0.306	1.344	1.027	2.343
	256	0.31	1.36	1.04	2.399
	255	0.316	1.379	1.055	2.458
	254	0.323	1.399	1.071	2.521
	253	0.332	1.421	1.089	2.587
	252	0.343	1.446	1.109	2.655
	251	0.356	1.474	1.132	2.727
	250	0.371	1.506	1.157	2.801
	249	0.391	1.541	1.187	2.877
	248	0.415	1.581	1.222	2.954
	247	0.446	1.627	1.262	3.033
	246	0.482	1.677	1.309	3.112
	245	0.525	1.734	1.361	3.192
	244	0.574	1.795	1.42	3.271
	243	0.629	1.861	1.485	3.348
	242	0.689	1.931	1.558	3.423
	241	0.756	2.003	1.64	3.496
	240	0.828	2.077	1.735	3.565
	239	0.911	2.15	1.837	3.63
	238	0.999	2.224	1.942	3.69
	237	1.09	2.296	2.048	3.744
	236	1.173	2.363	2.157	3.792
	235	1.231	2.422	2.262	3.833
	234	1.246	2.463	2.381	3.866
	233	1.21	2.478	2.54	3.891
	232	1.129	2.456	2.716	3.907
	231	1.018	2.39	2.899	3.914
	230	0.89	2.276	3.087	3.911
	229	0.784	2.119	3.233	3.899
	228	0.705	1.93	3.282	3.876
	227	0.637	1.728	3.257	3.844
	226	0.596	1.537	3.186	3.801
	225	0.57	1.383	3.087	3.748
	224	0.523	1.29	3.002	3.685
	223	0.49	1.278	2.993	3.612
	222	0.471	1.358	3.067	3.528
	221	0.433	1.534	3.181	3.436
	220	0.419	1.796	3.306	3.335
	219	0.411	2.123	3.449	3.225
	218	0.381	2.482	3.571	3.103
	217	0.373	2.839	3.662	2.972
	216	0.378	3.157	3.794	2.834
	215	0.356	3.406	3.982	2.692
	214	0.372	3.571	4.19	2.548
	213	0.397	3.649	4.414	2.416
	212	0.39	3.651	4.603	2.265
	211	0.401	3.594	4.65	2.041
	210	0.407	3.498	4.537	1.865
	209	0.37	3.377	4.266	1.689
	208	0.356	3.241	3.867	1.577
	207	0.328	3.087	3.402	1.447
	206	0.273	2.909	2.947	1.273
	205	0.246	2.694	2.519	1.167
	204	0.228	2.447	2.114	-0.064
	203	0.169	2.13	1.714	0.541
	202	0.142	1.835	1.245	0.411
	201	0.11	1.335	0.821	1.234
	200	0.088	1.266	0.118	0.806

## Sheet: MD
Molecular Dynamics (MD) Simulations (Figure 4)
title	Solvent Accessible Surface		0	347.906		title	Hydrogen Bonds		0	12						0	-41526.2	-730.222
xaxis label	Time (ps)		10	350.92		xaxis	label	Time (ps)	10	13			xaxis	label	Time (ps)	10	-42103.2	-874.383
yaxis label	Area (nm\S2\N)		20	347.715		yaxis	label	Number	20	25			yaxis	label	Energies(kJ/mol)	20	-42140.6	-881.563
			30	347.294		Hydrogen bonds			30	11			Coul	LJ-SR		30	-42145.3	-821.958
			40	349.148					40	19						40	-42215.4	-755.496
			50	346					50	10						50	-41993.6	-811.466
			60	347.809					60	12						60	-42368.2	-868.348
			70	348.351					70	13						70	-41829.1	-856.303
			80	345.052					80	20						80	-42425.8	-902.017
			90	347.16					90	20						90	-42132.6	-789.214
			100	347.196					100	12						100	-42264.3	-949.087
			110	349.034					110	9						110	-42581.9	-930.906
			120	348.497					120	18						120	-42793.4	-604.595
			130	349.536					130	14						130	-43061.3	-724.251
			140	348.259					140	11						140	-42869.2	-861.683
			150	346.657					150	23						150	-42743.8	-917.289
			160	348.888					160	17						160	-42488.6	-851.172
			170	345.502					170	17						170	-42935.2	-911.198
			180	344.523					180	16						180	-42699.1	-780.928
			190	343.975					190	12						190	-43034.7	-999.482
			200	347.832					200	20						200	-42988.7	-741.353
			210	343.057					210	19						210	-42764.3	-1011.87
			220	347.516					220	18						220	-42783.6	-890.326
			230	345.973					230	18						230	-42665.1	-940.133
			240	344.826					240	21						240	-42773.2	-1010.97
			250	345.709					250	16						250	-42563.4	-911.186
			260	344.432					260	13						260	-42650.8	-936.713
			270	341.877					270	18						270	-42645.9	-905.562
			280	343.067					280	16						280	-42900.9	-854.649
			290	341.639					290	18						290	-43328.7	-905.768
			300	345.674					300	16						300	-43012	-978.329
			310	339.865					310	15						310	-43249.9	-971.098
			320	340.113					320	10						320	-43201.1	-959.527
			330	343.047					330	13						330	-43230.1	-921.933
			340	340.416					340	17						340	-43035.2	-984.389
			350	340.212					350	17						350	-43310.2	-997.171
			360	339.072					360	20						360	-43696.6	-1029.26
			370	340.622					370	7						370	-42856.9	-1153.13
			380	340.885					380	12						380	-42890.5	-907.49
			390	340.903					390	9						390	-43178.6	-911.394
			400	343.379					400	11						400	-43845.7	-987.186
			410	342.878					410	16						410	-43580.7	-953.937
			420	342.013					420	16						420	-43659.7	-1096.33
			430	341.41					430	12						430	-43150.5	-836.343
			440	339.872					440	17						440	-43513.3	-1016.06
			450	341.647					450	17						450	-43552.8	-857.877
			460	338.305					460	21						460	-43780.1	-1074.73
			470	338.215					470	18						470	-43618.7	-1055.69
			480	341.231					480	14						480	-43559.3	-982.592
			490	335.648					490	20						490	-43744.8	-1084.4
			500	338.521					500	18						500	-43429	-1003.03
			510	335.219					510	28						510	-44194.5	-958.649
			520	337.976					520	17						520	-43883.9	-985.139
			530	336.492					530	24						530	-43938.9	-932.509
			540	335.225					540	16						540	-43814	-1125.83
			550	335.513					550	24						550	-43860.9	-1100.95
			560	335.87					560	21						560	-44060.3	-1082.99
			570	334.22					570	23						570	-44129.2	-1053.31
			580	332.028					580	20						580	-44186.2	-1038.71
			590	337.505					590	23						590	-44170.9	-1043.82
			600	331.723					600	22						600	-44087.1	-1276.09
			610	332.391					610	23						610	-44485.2	-1115.64
			620	333.425					620	27						620	-44666.6	-1056.99
			630	330.417					630	24						630	-44149.9	-1034.54
			640	337.324					640	27						640	-44404.4	-1050.61
			650	335.053					650	28						650	-44868.5	-1008.07
			660	333.544					660	23						660	-44631.6	-996.224
			670	335.46					670	25						670	-44358	-1095.41
			680	335.168					680	22						680	-44644.8	-1049.28
			690	332.346					690	22						690	-44692.2	-829.17
			700	333.606					700	24						700	-44299.1	-1205.33
			710	333.783					710	20						710	-44150.8	-1146.13
			720	334.976					720	25						720	-44255.2	-971.573
			730	335.817					730	27						730	-44321.2	-981.307
			740	333.714					740	23						740	-44400.5	-985.363
			750	334.001					750	27						750	-44688.6	-1116.42
			760	332.402					760	29						760	-44968.1	-1103.75
			770	334.323					770	26						770	-44339.6	-1055.65
			780	332.835					780	24						780	-44626	-1135.87
			790	335.593					790	18						790	-44155.3	-894.284
			800	333.6					800	29						800	-44628.9	-993.967
			810	333.754					810	28						810	-44752.4	-1022.88
			820	333.696					820	23						820	-44382.1	-1081.09
			830	331.733					830	30						830	-44504.2	-1137.84
			840	335.402					840	22						840	-44147.2	-1113.25
			850	334.527					850	23						850	-44324.6	-1121.85
			860	334.656					860	20						860	-44294.1	-1182.86
			870	334.883					870	19						870	-44148.9	-1042.21
			880	334.184					880	20						880	-44237.1	-1010.07
			890	337.057					890	19						890	-44433.1	-1170.78
			900	335.234					900	22						900	-44795.7	-1036.37
			910	338.833					910	22						910	-44560.2	-994.592
			920	335.331					920	19						920	-44529.4	-1114.87
			930	336.323					930	17						930	-44480.3	-1087.63
			940	340.236					940	26						940	-44853.3	-1045.95
			950	339.411					950	26						950	-44606.2	-1080.32
			960	339.668					960	21						960	-44484.7	-940.221
			970	338.806					970	23						970	-45006	-884.292
			980	340.026					980	23						980	-44568.9	-1002.36
			990	338.201					990	16						990	-44264.9	-1076.87
			1000	336.201					1000	15						1000	-44389.5	-1391.84
			1010	336.096					1010	19						1010	-44520.2	-1081.75
			1020	337.984					1020	18						1020	-44171.4	-960.516
			1030	335.825					1030	21						1030	-44595.3	-1103.79
			1040	335.845					1040	23						1040	-44808	-1141.07
			1050	336.64					1050	23						1050	-44863.5	-1164.06
			1060	335.79					1060	19						1060	-44860.1	-998.69
			1070	335.21					1070	27						1070	-44812	-928.932
			1080	335.517					1080	19						1080	-44463.3	-1154.93
			1090	337.374					1090	24						1090	-45052.2	-1213.67
			1100	334.16					1100	20						1100	-44872.8	-1208.42
			1110	332.712					1110	21						1110	-44643.6	-1049.83
			1120	334.308					1120	24						1120	-45024.4	-1109.83
			1130	333.968					1130	21						1130	-44806.4	-1068.29
			1140	334.46					1140	26						1140	-44826.4	-1155.28
			1150	332.444					1150	20						1150	-44931.9	-1163.18
			1160	337.108					1160	19						1160	-44974.8	-1101.8
			1170	339.429					1170	15						1170	-44554.2	-1050.69
			1180	336.469					1180	19						1180	-44983.8	-988.177
			1190	338.737					1190	20						1190	-44883.7	-1197.55
			1200	336.943					1200	14						1200	-44390.5	-1168.16
			1210	332.443					1210	28						1210	-44973.3	-1248.15
			1220	335.463					1220	21						1220	-45043.6	-1252.64
			1230	335.029					1230	13						1230	-44764	-1259.03
			1240	333.701					1240	20						1240	-44826.3	-1226.01
			1250	336.07					1250	16						1250	-44812.2	-1173.96
			1260	333.071					1260	19						1260	-44905.2	-1137.85
			1270	335.326					1270	21						1270	-44736.8	-1258.17
			1280	333.662					1280	18						1280	-44770.1	-1159.42
			1290	333.456					1290	23						1290	-45184.1	-1146.53
			1300	335.321					1300	21						1300	-45337.3	-1176.07
			1310	336.461					1310	18						1310	-44789.3	-1058.33
			1320	332.579					1320	21						1320	-45058.4	-1273.74
			1330	333.537					1330	21						1330	-45435.7	-1222.95
			1340	334.11					1340	19						1340	-45209.7	-1196.6
			1350	334.016					1350	22						1350	-45043.2	-1177.33
			1360	332.896					1360	22						1360	-44887.3	-1076.96
			1370	335.634					1370	15						1370	-44863.8	-1168.12
			1380	335.329					1380	12						1380	-44847.4	-1089.28
			1390	334.791					1390	19						1390	-44993.1	-1232.45
			1400	333.045					1400	16						1400	-44981.6	-1070.31
			1410	333.759					1410	19						1410	-45643.8	-1202.82
			1420	331.658					1420	21						1420	-45332.1	-1115.5
			1430	334.787					1430	23						1430	-45096.7	-1167.31
			1440	331.35					1440	18						1440	-44907.3	-1165.12
			1450	332.905					1450	19						1450	-45127.7	-1100.1
			1460	336.846					1460	20						1460	-45066.3	-1206.95
			1470	334.361					1470	24						1470	-44867.2	-1230.76
			1480	333.223					1480	17						1480	-44871.4	-1016.57
			1490	332.804					1490	17						1490	-44732.7	-1223.24
			1500	334.755					1500	20						1500	-45091.6	-1333.73
			1510	331.918					1510	21						1510	-44792.6	-1196.47
			1520	331.328					1520	20						1520	-44916.5	-1086.57
			1530	335.28					1530	20						1530	-44742.7	-1221.85
			1540	332.73					1540	19						1540	-44980.9	-1223.47
			1550	330.17					1550	15						1550	-45092.4	-1220.86
			1560	331.656					1560	18						1560	-45065.4	-1196.25
			1570	331.723					1570	18						1570	-45313	-1179.23
			1580	333.907					1580	20						1580	-45230.2	-1066.19
			1590	333.573					1590	16						1590	-44893.4	-1220.13
			1600	332.141					1600	19						1600	-45147.5	-1227.58
			1610	329.684					1610	23						1610	-45243.2	-1033.56
			1620	333.097					1620	18						1620	-45072.5	-1138.39
			1630	327.322					1630	18						1630	-45311.6	-1187.52
			1640	329.738					1640	21						1640	-45165.6	-1133.57
			1650	332.12					1650	18						1650	-44981.4	-1241.11
			1660	331.163					1660	14						1660	-45166.4	-1246.45
			1670	330.729					1670	19						1670	-44895.2	-1350.27
			1680	331.898					1680	25						1680	-44963	-1341.33
			1690	329.974					1690	20						1690	-45308.9	-1375.55
			1700	331.827					1700	21						1700	-45419.8	-1296.12
			1710	330.092					1710	21						1710	-44958.6	-1298.38
			1720	331.873					1720	27						1720	-45055.6	-1201.49
			1730	328.742					1730	18						1730	-44862.4	-1196.09
			1740	331.456					1740	21						1740	-44980.3	-1153
			1750	330.71					1750	18						1750	-45255.4	-1235.14
			1760	328.929					1760	18						1760	-45424.1	-1102.19
			1770	327.435					1770	20						1770	-45107.4	-1214.22
			1780	328.143					1780	20						1780	-45165.3	-1170.49
			1790	329.224					1790	19						1790	-45172	-1088.84
			1800	330.891					1800	21						1800	-45143.2	-1209.57
			1810	327.613					1810	23						1810	-45183.8	-1371.19
			1820	329.602					1820	19						1820	-44914.1	-1243.62
			1830	327.164					1830	20						1830	-45144.6	-1260.57
			1840	327.542					1840	23						1840	-45457.8	-1245.76
			1850	328.289					1850	21						1850	-45083.3	-1123.53
			1860	329.482					1860	20						1860	-45085.2	-1184.42
			1870	330.288					1870	30						1870	-45179.8	-1198.18
			1880	329.899					1880	23						1880	-45282.3	-1114.88
			1890	330.974					1890	22						1890	-45427.7	-1276.07
			1900	329.163					1900	24						1900	-45520.3	-1172.57
			1910	330.213					1910	21						1910	-45310	-1200.9
			1920	330.062					1920	27						1920	-45534.9	-1245.13
			1930	329.901					1930	25						1930	-45615.2	-1245.43
			1940	329.514					1940	25						1940	-45520	-1322.23
			1950	330.678					1950	26						1950	-45271.2	-1229.88
			1960	333.462					1960	29						1960	-45387.1	-1195.44
			1970	330.261					1970	24						1970	-45203.9	-1260.82
			1980	333.102					1980	23						1980	-45342.9	-1172.07
			1990	329.788					1990	23						1990	-45269.4	-1164.12
			2000	329.437					2000	21						2000	-45351.2	-1269.75
			2010	331.325					2010	22						2010	-45277.6	-1225.3
			2020	332.907					2020	15						2020	-44992	-1203
			2030	332.661					2030	15						2030	-45171.4	-1142.44
			2040	333.213					2040	19						2040	-45005.7	-1115.74
			2050	331.412					2050	16						2050	-45228.6	-1121.01
			2060	331.327					2060	20						2060	-45435.1	-1238.13
			2070	334.353					2070	20						2070	-45269.3	-1226.26
			2080	331.646					2080	21						2080	-45343.4	-1150.22
			2090	331.275					2090	20						2090	-45292.4	-1231.94
			2100	331.334					2100	24						2100	-45518.1	-1121.8
			2110	332.857					2110	21						2110	-45486.4	-1216.49
			2120	330.577					2120	26						2120	-45544.6	-1050.91
			2130	331.354					2130	22						2130	-45172.6	-1225.62
			2140	330.544					2140	24						2140	-44953.7	-1069.95
			2150	331.072					2150	24						2150	-44963.1	-1094.94
			2160	330.435					2160	23						2160	-45430.4	-1169.21
			2170	332.525					2170	23						2170	-45621.2	-1222.35
			2180	329.656					2180	23						2180	-45349.2	-1169.19
			2190	331.919					2190	21						2190	-45496.2	-1227.54
			2200	331.327					2200	20						2200	-45517	-1128.41
			2210	330.232					2210	27						2210	-45354.5	-1191.98
			2220	329.931					2220	16						2220	-45212.9	-1206.52
			2230	329.124					2230	22						2230	-45758.8	-1190.48
			2240	331.512					2240	21						2240	-45413.2	-1293.52
			2250	328.239					2250	20						2250	-45565.2	-1309.36
			2260	327.711					2260	22						2260	-45551.4	-1176.81
			2270	329.07					2270	26						2270	-45822.5	-1369.48
			2280	331.18					2280	27						2280	-45497.4	-1065.1
			2290	331.187					2290	22						2290	-45401	-1267.99
			2300	334.575					2300	18						2300	-45135.7	-1222.92
			2310	331.765					2310	21						2310	-45184	-1202.7
			2320	326.539					2320	18						2320	-45347.6	-1239.45
			2330	327.993					2330	22						2330	-45439.4	-1184.11
			2340	328.326					2340	26						2340	-45757.7	-1227.09
			2350	331.282					2350	29						2350	-45864	-1265.06
			2360	332.276					2360	29						2360	-44932.6	-1184.4
			2370	328.73					2370	24						2370	-45132.6	-1246.72
			2380	329.119					2380	19						2380	-45197.5	-1205.03
			2390	327.793					2390	23						2390	-45606.3	-1163.59
			2400	327.299					2400	22						2400	-45509.5	-1348.75
			2410	324.981					2410	27						2410	-45559.6	-1362.31
			2420	328.32					2420	27						2420	-45376.2	-1255.95
			2430	326.227					2430	23						2430	-45400.9	-1190.19
			2440	325.269					2440	23						2440	-45407.3	-1336.25
			2450	325.464					2450	22						2450	-45170.9	-1259.34
			2460	323.614					2460	22						2460	-45533.8	-1277.91
			2470	323.319					2470	23						2470	-45526.1	-1291.82
			2480	325.037					2480	24						2480	-45436.2	-1202.38
			2490	322.89					2490	25						2490	-45886.7	-1300.06
			2500	326.14					2500	17						2500	-45627.6	-1249.86
			2510	324.804					2510	20						2510	-45531.4	-1194.86
			2520	322.643					2520	20						2520	-45585	-1411.24
			2530	322.767					2530	21						2530	-45340.7	-1246.64
			2540	325.163					2540	23						2540	-45628.8	-1126.05
			2550	320.121					2550	22						2550	-45486.6	-1338.7
			2560	323.694					2560	28						2560	-45578.1	-1208.09
			2570	324.671					2570	27						2570	-45577.7	-1261.08
			2580	322.039					2580	20						2580	-45488.9	-1210.89
			2590	322.08					2590	25						2590	-45467	-1164.92
			2600	320.689					2600	22						2600	-44992.5	-1313.86
			2610	321.628					2610	25						2610	-45714	-1383.31
			2620	322.505					2620	25						2620	-45491.1	-1165.43
			2630	323.936					2630	22						2630	-45906.5	-1220.11
			2640	323.536					2640	19						2640	-45282.8	-1202.56
			2650	325.549					2650	20						2650	-45263.6	-1164.23
			2660	325.266					2660	25						2660	-45469.6	-1350.29
			2670	325.821					2670	19						2670	-45305.6	-1326.8
			2680	325.41					2680	23						2680	-45924.6	-1123.42
			2690	324.554					2690	23						2690	-45703.1	-1412.22
			2700	322.19					2700	28						2700	-46190.6	-1294.49
			2710	323.933					2710	26						2710	-45798.5	-1433.29
			2720	323.85					2720	25						2720	-45627	-1303.67
			2730	324.199					2730	22						2730	-45541.6	-1229.89
			2740	324.355					2740	17						2740	-45550.5	-1416.43
			2750	322.863					2750	16						2750	-45291.3	-1375.62
			2760	321.77					2760	19						2760	-45726.4	-1372.67
			2770	323.061					2770	16						2770	-45709.5	-1412.78
			2780	324.725					2780	17						2780	-45442.3	-1243.11
			2790	323.55					2790	18						2790	-45556.7	-1266.09
			2800	321.452					2800	19						2800	-45453	-1267
			2810	323.926					2810	25						2810	-45616.2	-1356.66
			2820	322.994					2820	22						2820	-45826.6	-1257.48
			2830	320.178					2830	22						2830	-45267	-1240.64
			2840	319.924					2840	22						2840	-45368.4	-1327.89
			2850	323.357					2850	20						2850	-45739.6	-1309.92
			2860	321.21					2860	21						2860	-45369.2	-1461.57
			2870	322.066					2870	19						2870	-45706.9	-1317.44
			2880	321.72					2880	25						2880	-46103.5	-1249.36
			2890	320.729					2890	20						2890	-45529.8	-1322.44
			2900	324.298					2900	23						2900	-45109.4	-1472.28
			2910	320.293					2910	22						2910	-45165.7	-1393.92
			2920	322.642					2920	24						2920	-45439	-1286.97
			2930	321.699					2930	22						2930	-45656.2	-1322.14
			2940	320.866					2940	22						2940	-45821.9	-1292.68
			2950	319.938					2950	18						2950	-45530.4	-1272.98
			2960	322.467					2960	29						2960	-45725.7	-1248.92
			2970	322.665					2970	23						2970	-45973.5	-1378.67
			2980	319.369					2980	35						2980	-45875.1	-1270.92
			2990	320.246					2990	20						2990	-45871.8	-1366.79
			3000	319.672					3000	23						3000	-45832.8	-1345.93
			3010	320.588					3010	19						3010	-45628.5	-1523.06
			3020	316.99					3020	21						3020	-45608.6	-1412.87
			3030	316.58					3030	20						3030	-45736.3	-1517.78
			3040	320.043					3040	18						3040	-45860.9	-1431.22
			3050	320.019					3050	16						3050	-45586.9	-1440.78
			3060	317.53					3060	21						3060	-45746.5	-1422.49
			3070	318.44					3070	30						3070	-45795.6	-1358.01
			3080	318.795					3080	27						3080	-46071.5	-1352.65
			3090	316.759					3090	22						3090	-45865.6	-1405.5
			3100	320.011					3100	21						3100	-45747.5	-1336.1
			3110	319.436					3110	22						3110	-45850.3	-1350.31
			3120	320.257					3120	18						3120	-45621.1	-1297.56
			3130	318.846					3130	24						3130	-45717.7	-1322.21
			3140	317.297					3140	28						3140	-45875.2	-1383.24
			3150	318.176					3150	25						3150	-45517.1	-1239.34
			3160	317.891					3160	24						3160	-45807.7	-1396.81
			3170	318.603					3170	22						3170	-46246	-1457.47
			3180	319.72					3180	21						3180	-46147.1	-1320.84
			3190	320.025					3190	17						3190	-45611.5	-1351.55
			3200	321.217					3200	22						3200	-45981.8	-1230.44
			3210	318.918					3210	19						3210	-45516.2	-1339.73
			3220	320.494					3220	22						3220	-45757.9	-1440.51
			3230	317.332					3230	22						3230	-45602.2	-1305.86
			3240	320.557					3240	27						3240	-45730.8	-1393.39
			3250	318.117					3250	23						3250	-45971.2	-1360.18
			3260	319.793					3260	24						3260	-45834	-1318.28
			3270	320.518					3270	22						3270	-45941.3	-1488.85
			3280	317.444					3280	23						3280	-45581.7	-1477.33
			3290	317.938					3290	24						3290	-45742.5	-1335.35
			3300	323.18					3300	28						3300	-45898.9	-1410.22
			3310	321.062					3310	30						3310	-45742	-1199.77
			3320	319.87					3320	27						3320	-45689.3	-1318.07
			3330	319.973					3330	29						3330	-45840.3	-1444.06
			3340	321.171					3340	23						3340	-45939.9	-1262.89
			3350	321.893					3350	20						3350	-45361.7	-1450.52
			3360	320.325					3360	17						3360	-45681.8	-1302.21
			3370	319.31					3370	21						3370	-45881.7	-1306.48
			3380	320.789					3380	26						3380	-45796.2	-1350.95
			3390	320.409					3390	23						3390	-45755.4	-1298.56
			3400	320.365					3400	21						3400	-45999.6	-1313.96
			3410	321.004					3410	19						3410	-46106	-1329.62
			3420	321.788					3420	21						3420	-45553.6	-1264.5
			3430	320.583					3430	27						3430	-45742.3	-1538.48
			3440	321.113					3440	16						3440	-45760.2	-1329.7
			3450	321.513					3450	22						3450	-45650.1	-1265.07
			3460	318.157					3460	25						3460	-46172.4	-1332.91
			3470	321.939					3470	24						3470	-45758.7	-1343.19
			3480	325.512					3480	19						3480	-45687	-1426.1
			3490	321.361					3490	22						3490	-45656	-1278.05
			3500	322.287					3500	18						3500	-45610.2	-1432.63
			3510	322.294					3510	20						3510	-45688	-1260.72
			3520	322.075					3520	19						3520	-45793.4	-1188.29
			3530	319.894					3530	26						3530	-45534.1	-1344.28
			3540	321.515					3540	21						3540	-45772.7	-1246.54
			3550	320.996					3550	16						3550	-45751.8	-1262.54
			3560	321.019					3560	21						3560	-45646.2	-1372.55
			3570	320.223					3570	22						3570	-45646.1	-1366.75
			3580	322.615					3580	27						3580	-45574.7	-1330.78
			3590	319.53					3590	25						3590	-45748.1	-1383.71
			3600	323.908					3600	21						3600	-45592.4	-1395.63
			3610	320.799					3610	19						3610	-45572.7	-1428.27
			3620	322.044					3620	18						3620	-46105.7	-1379.39
			3630	320.42					3630	21						3630	-45951.3	-1202.89
			3640	322.932					3640	18						3640	-45541.8	-1408.3
			3650	323.543					3650	19						3650	-45659.4	-1365.48
			3660	325.898					3660	20						3660	-45727.3	-1418.98
			3670	324.721					3670	16						3670	-46109.5	-1182.78
			3680	322.568					3680	27						3680	-45617.7	-1277.94
			3690	324.039					3690	21						3690	-45913	-1382.01
			3700	325.209					3700	22						3700	-45669.1	-1375.37
			3710	323.586					3710	22						3710	-45842.5	-1296.3
			3720	325.385					3720	28						3720	-45526.3	-1151.44
			3730	324.283					3730	27						3730	-45970.8	-1318.8
			3740	323.967					3740	24						3740	-45761	-1325.96
			3750	323.443					3750	22						3750	-45539.1	-1306.15
			3760	324.495					3760	19						3760	-45187.4	-1246.87
			3770	322.752					3770	18						3770	-45117.3	-1384.59
			3780	324.884					3780	21						3780	-45560.5	-1407.39
			3790	323.154					3790	21						3790	-45714.8	-1317.09
			3800	324.023					3800	18						3800	-45519.9	-1331.12
			3810	322.111					3810	22						3810	-45885.3	-1384.9
			3820	323.537					3820	20						3820	-45514.9	-1297.36
			3830	321.839					3830	25						3830	-45430.7	-1462.47
			3840	322.636					3840	23						3840	-45213.1	-1294.67
			3850	324.249					3850	21						3850	-46015.3	-1333.39
			3860	322.929					3860	21						3860	-45858.5	-1390.64
			3870	320.763					3870	17						3870	-45511.3	-1228.77
			3880	322					3880	19						3880	-45866.2	-1325.9
			3890	322.11					3890	21						3890	-46011.4	-1275.03
			3900	323.999					3900	18						3900	-45980.2	-1180.13
			3910	320.613					3910	20						3910	-45674.1	-1223.6
			3920	322.926					3920	21						3920	-45843.3	-1178.23
			3930	321.514					3930	19						3930	-45964.7	-1316.05
			3940	320.157					3940	15						3940	-45904.5	-1332.2
			3950	322.269					3950	14						3950	-45290.9	-1389.85
			3960	322.774					3960	13						3960	-45615.4	-1413.14
			3970	322.094					3970	12						3970	-45497	-1402.71
			3980	322.864					3980	15						3980	-45708.9	-1269.91
			3990	326.029					3990	17						3990	-45847.8	-1316.27
			4000	323.733					4000	17						4000	-45960.1	-1280.54
			4010	322.469					4010	18						4010	-46206	-1216.79
			4020	322.227					4020	21						4020	-46480.6	-1326.3
			4030	323.743					4030	14						4030	-45840.9	-1241.39
			4040	320.017					4040	16						4040	-45926	-1370.3
			4050	322.446					4050	17						4050	-45582.1	-1286.2
			4060	319.674					4060	18						4060	-45622.6	-1306.95
			4070	321.733					4070	20						4070	-45408.6	-1219.29
			4080	322.76					4080	19						4080	-46045.3	-1397.42
			4090	320.801					4090	22						4090	-45934.7	-1446.6
			4100	323.334					4100	17						4100	-45710.8	-1327.48
			4110	320.396					4110	20						4110	-46013.7	-1251.61
			4120	323.789					4120	18						4120	-46169.3	-1295.35
			4130	320.433					4130	23						4130	-46221.2	-1275.98
			4140	323.602					4140	22						4140	-46317.5	-1163.35
			4150	322.448					4150	19						4150	-46071.4	-1298.21
			4160	323.21					4160	20						4160	-46358.6	-1491.54
			4170	323.175					4170	20						4170	-45711.9	-1341.12
			4180	323.157					4180	25						4180	-46048.4	-1322.35
			4190	325.193					4190	19						4190	-45762	-1214.62
			4200	323.594					4200	25						4200	-45990.1	-1299.3
			4210	323.517					4210	20						4210	-45655	-1309.79
			4220	324.435					4220	18						4220	-45631.4	-1386.47
			4230	324.104					4230	21						4230	-45758.9	-1403.67
			4240	323.064					4240	17						4240	-45593.8	-1320.08
			4250	322.735					4250	19						4250	-46258.1	-1510.86
			4260	325.454					4260	20						4260	-45949.5	-1360
			4270	321.947					4270	17						4270	-45874.4	-1319.16
			4280	323.461					4280	19						4280	-45796.4	-1320.99
			4290	325.067					4290	18						4290	-45423.5	-1428.64
			4300	323.721					4300	16						4300	-45528.1	-1395.64
			4310	325.111					4310	17						4310	-45419.5	-1359.75
			4320	325.632					4320	21						4320	-45698.6	-1398.93
			4330	324.378					4330	17						4330	-45713	-1316.42
			4340	325.231					4340	12						4340	-45386.8	-1260.55
			4350	323.032					4350	22						4350	-45498.9	-1409.18
			4360	326.689					4360	23						4360	-45900.7	-1247.48
			4370	322.399					4370	23						4370	-45937.9	-1296.9
			4380	324.977					4380	20						4380	-45992.6	-1308.85
			4390	324.332					4390	24						4390	-46274.1	-1243.97
			4400	327.601					4400	25						4400	-45649	-1292.84
			4410	324.358					4410	17						4410	-45854	-1294.32
			4420	324.555					4420	18						4420	-45925.3	-1359.24
			4430	323.147					4430	18						4430	-45705.1	-1369.25
			4440	320.597					4440	22						4440	-46094.1	-1407.39
			4450	320.016					4450	21						4450	-45478.7	-1385.28
			4460	322.895					4460	20						4460	-46035.8	-1313.41
			4470	324.133					4470	22						4470	-45682.2	-1472.44
			4480	323.737					4480	24						4480	-45667.3	-1199.09
			4490	324.027					4490	25						4490	-45754.8	-1321.78
			4500	321.236					4500	21						4500	-45747.5	-1361.7
			4510	321.75					4510	21						4510	-45677.4	-1389.81
			4520	323.743					4520	21						4520	-45340.3	-1230.65
			4530	323.761					4530	23						4530	-45777.2	-1382.5
			4540	324.441					4540	19						4540	-45984.4	-1336.28
			4550	322.104					4550	21						4550	-45431.6	-1387.65
			4560	323.341					4560	21						4560	-45634.1	-1299.54
			4570	321.349					4570	24						4570	-46144.5	-1318.65
			4580	319.866					4580	19						4580	-45771.8	-1350.47
			4590	323.04					4590	20						4590	-45305.7	-1374.31
			4600	323.501					4600	19						4600	-45759.2	-1387.49
			4610	321.434					4610	26						4610	-45477.3	-1304.1
			4620	322.451					4620	23						4620	-45576.8	-1395.4
			4630	321.466					4630	21						4630	-45689.1	-1391.35
			4640	320.621					4640	21						4640	-45444.3	-1357.55
			4650	322.619					4650	22						4650	-45670	-1457.1
			4660	320.811					4660	16						4660	-45483	-1317.65
			4670	319.999					4670	21						4670	-45562.5	-1414.35
			4680	324.13					4680	19						4680	-45599.6	-1454.98
			4690	322.19					4690	23						4690	-45827.8	-1270.58
			4700	320.797					4700	21						4700	-45543.1	-1343.27
			4710	324.179					4710	23						4710	-45853.4	-1359.22
			4720	321.852					4720	20						4720	-45764.4	-1422.97
			4730	322.633					4730	24						4730	-46105.3	-1413.65
			4740	320.865					4740	24						4740	-45951.2	-1348.96
			4750	320.125					4750	27						4750	-45841.8	-1372.01
			4760	319.787					4760	24						4760	-45722.4	-1333.07
			4770	321.37					4770	25						4770	-45327.4	-1397.99
			4780	321.438					4780	25						4780	-45688.2	-1401.16
			4790	321.96					4790	22						4790	-45847.1	-1440.98
			4800	323.531					4800	25						4800	-45606.1	-1292.99
			4810	321.819					4810	21						4810	-45598	-1389.12
			4820	319.231					4820	25						4820	-45751.1	-1295.37
			4830	319.382					4830	21						4830	-45885.2	-1225.64
			4840	321.541					4840	25						4840	-45861.9	-1344.38
			4850	321.417					4850	22						4850	-45925.8	-1519.45
			4860	318.016					4860	24						4860	-45613.2	-1369.78
			4870	320.39					4870	25						4870	-45942.8	-1393.09
			4880	318.335					4880	24						4880	-46093.9	-1449.13
			4890	321.267					4890	20						4890	-45938.2	-1360.06
			4900	322.023					4900	19						4900	-45583.7	-1266.11
			4910	319.699					4910	17						4910	-45543.4	-1431.73
			4920	322.297					4920	23						4920	-45970.5	-1269.8
			4930	320.88					4930	21						4930	-45958.6	-1349.24
			4940	322.044					4940	18						4940	-45987.9	-1541.31
			4950	318.053					4950	26						4950	-46003.4	-1262.53
			4960	318.976					4960	20						4960	-45543.2	-1324.35
			4970	321.579					4970	25						4970	-45865.7	-1232.42
			4980	318.968					4980	19						4980	-45793.7	-1320.75
			4990	318.843					4990	19						4990	-45873.3	-1338.24
			5000	321.709					5000	22						5000	-45722	-1333.77
			5010	319.884					5010	24						5010	-45893.6	-1302.03
			5020	320.904					5020	25						5020	-45992.5	-1429.78
			5030	319.299					5030	20						5030	-45768.5	-1472.21
			5040	319.989					5040	24						5040	-46380	-1424.88
			5050	316.919					5050	19						5050	-45794.9	-1358.01
			5060	316.879					5060	23						5060	-46208.4	-1560.86
			5070	320.472					5070	18						5070	-45935.8	-1497.23
			5080	316.785					5080	23						5080	-45664.7	-1345.58
			5090	320.342					5090	20						5090	-45982	-1372.16
			5100	319.058					5100	19						5100	-45737.7	-1348.42
			5110	321.16					5110	18						5110	-46322.3	-1353.35
			5120	321.301					5120	20						5120	-46056.1	-1403.21
			5130	322.617					5130	18						5130	-45875.7	-1301.77
			5140	321.683					5140	24						5140	-46021.3	-1315.47
			5150	320.995					5150	28						5150	-46049.6	-1535.13
			5160	320.06					5160	23						5160	-46130.6	-1527.88
			5170	322.003					5170	26						5170	-45846.6	-1326.96
			5180	317.285					5180	24						5180	-46499.2	-1436.73
			5190	317.114					5190	26						5190	-46144.9	-1420.79
			5200	318.5					5200	27						5200	-46126.7	-1389.63
			5210	319.918					5210	22						5210	-46163	-1450.86
			5220	317.626					5220	24						5220	-45876.9	-1251.91
			5230	317.769					5230	24						5230	-46002.5	-1373.47
			5240	319.971					5240	23						5240	-46209.3	-1374.6
			5250	319.4					5250	23						5250	-45896.1	-1406.74
			5260	319.2					5260	24						5260	-45827	-1368.67
			5270	319.735					5270	24						5270	-45844.3	-1551.21
			5280	319.286					5280	20						5280	-45851	-1424.03
			5290	317.999					5290	22						5290	-46269.1	-1390
			5300	315.962					5300	26						5300	-45896.5	-1425.37
			5310	315.38					5310	24						5310	-46424	-1391.34
			5320	316.494					5320	18						5320	-46207.4	-1546.61
			5330	314.917					5330	15						5330	-45452.1	-1372.07
			5340	318.789					5340	24						5340	-46310.6	-1345.18
			5350	316.782					5350	20						5350	-46177.8	-1393.53
			5360	317.2					5360	23						5360	-45927.4	-1467.67
			5370	316.086					5370	27						5370	-46214.7	-1469.83
			5380	314.341					5380	26						5380	-46122	-1407.75
			5390	314.43					5390	26						5390	-45993.1	-1403.39
			5400	314.812					5400	28						5400	-46157.4	-1422.63
			5410	317.184					5410	30						5410	-46295.6	-1466.53
			5420	315.902					5420	27						5420	-46071.1	-1386.69
			5430	316.781					5430	21						5430	-45764.9	-1423.65
			5440	316.258					5440	24						5440	-46073	-1331.61
			5450	316.851					5450	16						5450	-45879.1	-1430.61
			5460	316.71					5460	27						5460	-46065.1	-1452.29
			5470	314.024					5470	23						5470	-46023.1	-1404.05
			5480	317.207					5480	20						5480	-46296.1	-1483.76
			5490	317.519					5490	21						5490	-46101.4	-1349.94
			5500	314.901					5500	23						5500	-46185.5	-1422.34
			5510	316.537					5510	23						5510	-45847.8	-1379.83
			5520	313.49					5520	19						5520	-46007.8	-1577.45
			5530	313.802					5530	19						5530	-45880.3	-1498.13
			5540	316.134					5540	19						5540	-45778.2	-1546.39
			5550	315.335					5550	21						5550	-46223.3	-1425.43
			5560	313.151					5560	17						5560	-46196.7	-1435.57
			5570	315.855					5570	17						5570	-45808.5	-1317.51
			5580	316.024					5580	18						5580	-46255.7	-1454.58
			5590	315.32					5590	16						5590	-46328.6	-1313.28
			5600	314.126					5600	13						5600	-46161.5	-1477
			5610	314.993					5610	14						5610	-46072.6	-1419.43
			5620	313.977					5620	16						5620	-45884.7	-1434.35
			5630	315.185					5630	18						5630	-46099.5	-1313.37
			5640	318.065					5640	13						5640	-45686.2	-1422.61
			5650	320.271					5650	16						5650	-45760.5	-1470.8
			5660	315.884					5660	25						5660	-46305.6	-1481.3
			5670	316.598					5670	20						5670	-45636.6	-1326.49
			5680	317.25					5680	21						5680	-46036.6	-1342.84
			5690	316.144					5690	27						5690	-46005.2	-1433.27
			5700	315.666					5700	20						5700	-46217.6	-1366.52
			5710	317.595					5710	21						5710	-45649.1	-1394.66
			5720	316.4					5720	22						5720	-46174.3	-1382.32
			5730	317.136					5730	25						5730	-46182	-1305.46
			5740	314.633					5740	27						5740	-45990.9	-1435.86
			5750	314.955					5750	27						5750	-46158.4	-1436.97
			5760	312.279					5760	24						5760	-45887.2	-1358.94
			5770	313.487					5770	25						5770	-46283.3	-1444.21
			5780	314.86					5780	30						5780	-46374.2	-1523.52
			5790	312.007					5790	28						5790	-46347.3	-1506.6
			5800	313.071					5800	23						5800	-46292.3	-1476.68
			5810	312.105					5810	22						5810	-46111.8	-1418.8
			5820	315.998					5820	23						5820	-46098.5	-1368.35
			5830	312.047					5830	28						5830	-46094.6	-1325.36
			5840	313.041					5840	31						5840	-46124.9	-1484.88
			5850	315.801					5850	19						5850	-46265.7	-1410.67
			5860	312.638					5860	28						5860	-45754	-1427.66
			5870	314.237					5870	23						5870	-45944.6	-1553.57
			5880	314.771					5880	23						5880	-45680.8	-1356.27
			5890	311.396					5890	29						5890	-46335.4	-1365.21
			5900	309.769					5900	28						5900	-46237.5	-1546.97
			5910	315.128					5910	26						5910	-46423.7	-1470.15
			5920	312.373					5920	26						5920	-46285.3	-1481.86
			5930	310.024					5930	33						5930	-46503.4	-1523.79
			5940	313.943					5940	26						5940	-45975.2	-1455.01
			5950	309.749					5950	25						5950	-46482.8	-1576.76
			5960	313.233					5960	24						5960	-46534.2	-1548.85
			5970	311.695					5970	22						5970	-46468	-1435.57
			5980	310.55					5980	31						5980	-46764.5	-1548.48
			5990	312.729					5990	24						5990	-46586.7	-1457.99
			6000	315.731					6000	27						6000	-46098.1	-1504.47
			6010	311.548					6010	24						6010	-46285.1	-1440.18
			6020	312.348					6020	26						6020	-46187.2	-1473.26
			6030	312.298					6030	23						6030	-45907	-1471.72
			6040	311.325					6040	25						6040	-45761.4	-1516.09
			6050	312.342					6050	23						6050	-45920.8	-1533.79
			6060	313.78					6060	24						6060	-45914.4	-1614.19
			6070	312.423					6070	19						6070	-45864.9	-1435.68
			6080	312.713					6080	15						6080	-45391.4	-1606.88
			6090	313.468					6090	26						6090	-45949.3	-1360.81
			6100	312.074					6100	24						6100	-45807.6	-1385.48
			6110	312.915					6110	22						6110	-45902.8	-1582.3
			6120	315.608					6120	21						6120	-45948.6	-1449.33
			6130	312.265					6130	26						6130	-46396.3	-1568.38
			6140	314.382					6140	23						6140	-46044.3	-1494.38
			6150	311.821					6150	19						6150	-45986.9	-1611.96
			6160	314.773					6160	16						6160	-45547.2	-1423.96
			6170	316.11					6170	19						6170	-45701.6	-1520.85
			6180	315.751					6180	19						6180	-45626.6	-1602.66
			6190	319.226					6190	20						6190	-45607.4	-1420.09
			6200	318.185					6200	19						6200	-45936.6	-1581.6
			6210	315.922					6210	17						6210	-46041.5	-1423.03
			6220	318.307					6220	23						6220	-45995.6	-1459.21
			6230	315.21					6230	21						6230	-45966.9	-1487.7
			6240	314.027					6240	20						6240	-45723	-1523.13
			6250	314.689					6250	16						6250	-45863.8	-1433.41
			6260	318.036					6260	18						6260	-45109.9	-1461.05
			6270	318.496					6270	29						6270	-45826.5	-1440.8
			6280	316.382					6280	23						6280	-45729.7	-1457.71
			6290	316.515					6290	19						6290	-45781	-1391.07
			6300	314.152					6300	27						6300	-45940.3	-1425.66
			6310	312.793					6310	27						6310	-46475.4	-1388.35
			6320	313.944					6320	22						6320	-45919.2	-1442.08
			6330	313.861					6330	24						6330	-45924.2	-1471.57
			6340	314.777					6340	18						6340	-45888.6	-1402.96
			6350	315.009					6350	23						6350	-45928.4	-1443.65
			6360	315.879					6360	20						6360	-46054.5	-1468.93
			6370	317.73					6370	21						6370	-45552	-1390.86
			6380	316.955					6380	20						6380	-45750.3	-1360.63
			6390	315.438					6390	19						6390	-45793.1	-1336.64
			6400	315.27					6400	19						6400	-45668	-1506.06
			6410	312.187					6410	20						6410	-45784.1	-1385.03
			6420	313.773					6420	17						6420	-45666.5	-1325.52
			6430	313.71					6430	21						6430	-45614.4	-1416.52
			6440	312.926					6440	21						6440	-45719.2	-1357.25
			6450	315.064					6450	22						6450	-45611.6	-1432.7
			6460	317.994					6460	21						6460	-45509.6	-1399.97
			6470	314.362					6470	19						6470	-45602	-1412.03
			6480	314.414					6480	25						6480	-45949.3	-1408.5
			6490	315.798					6490	24						6490	-45915.4	-1507.97
			6500	312.032					6500	23						6500	-45918.9	-1393.89
			6510	312.976					6510	23						6510	-45810.1	-1546.42
			6520	314.624					6520	26						6520	-45622.8	-1337.38
			6530	314.864					6530	26						6530	-46252.4	-1473.99
			6540	311.984					6540	31						6540	-45853.1	-1346.12
			6550	313.057					6550	28						6550	-46362.6	-1477.58
			6560	313.831					6560	22						6560	-46132.6	-1478.23
			6570	313.451					6570	17						6570	-45888.8	-1454.46
			6580	312.018					6580	18						6580	-46055.6	-1520.66
			6590	313.179					6590	18						6590	-46041.8	-1610.42
			6600	314.834					6600	26						6600	-46329.8	-1491.88
			6610	313.537					6610	23						6610	-46139	-1548.44
			6620	312.186					6620	24						6620	-46190.1	-1369.08
			6630	311.921					6630	18						6630	-46373.9	-1493.2
			6640	309.746					6640	19						6640	-46080.6	-1664.47
			6650	310.886					6650	16						6650	-46141.9	-1560.96
			6660	313.422					6660	19						6660	-46508.3	-1587.52
			6670	313.14					6670	20						6670	-46317.2	-1403.1
			6680	312.437					6680	20						6680	-46485.4	-1468.87
			6690	312.241					6690	23						6690	-46306.6	-1587.75
			6700	311.596					6700	16						6700	-46529.5	-1543.92
			6710	310.731					6710	23						6710	-46433	-1486.08
			6720	311.366					6720	17						6720	-46495	-1705.07
			6730	312.055					6730	21						6730	-46384.1	-1548.24
			6740	315.107					6740	21						6740	-45980.3	-1431.32
			6750	314.278					6750	22						6750	-46149.5	-1558.52
			6760	310.836					6760	20						6760	-46057.8	-1448.48
			6770	314.977					6770	16						6770	-46288.2	-1524.59
			6780	315.81					6780	17						6780	-45602.4	-1607.53
			6790	312.67					6790	24						6790	-46075.6	-1460.81
			6800	314.173					6800	21						6800	-45971.3	-1476.63
			6810	314.42					6810	20						6810	-45845.1	-1646.49
			6820	314.496					6820	22						6820	-46361.2	-1615.48
			6830	313.157					6830	20						6830	-46034.6	-1605.04
			6840	312.273					6840	24						6840	-46060.5	-1536.43
			6850	312.155					6850	20						6850	-45876.2	-1599.03
			6860	312.205					6860	26						6860	-46477	-1504.64
			6870	312.428					6870	21						6870	-46209.9	-1443.98
			6880	313.799					6880	24						6880	-46457.3	-1548.74
			6890	314.301					6890	27						6890	-46528.9	-1626.6
			6900	313.712					6900	29						6900	-46236.7	-1513.86
			6910	314.676					6910	29						6910	-45888.4	-1472.93
			6920	311.362					6920	24						6920	-45891.1	-1497.96
			6930	315.067					6930	21						6930	-46168.7	-1473.38
			6940	314.206					6940	23						6940	-46530.9	-1487.56
			6950	316.831					6950	23						6950	-46321.1	-1597.68
			6960	315.34					6960	28						6960	-46197.6	-1571.09
			6970	318.139					6970	23						6970	-46159.2	-1623.01
			6980	315.767					6980	24						6980	-46158.7	-1505.97
			6990	316.862					6990	24						6990	-46319.2	-1514.91
			7000	317.612					7000	23						7000	-46178.2	-1591.19
			7010	315.166					7010	15						7010	-46351.9	-1551.2
			7020	313.198					7020	19						7020	-45898.9	-1544.47
			7030	316.027					7030	25						7030	-46582	-1511.19
			7040	314.937					7040	19						7040	-46601.8	-1434.29
			7050	315.368					7050	18						7050	-45781.3	-1618.58
			7060	318.007					7060	21						7060	-46072.7	-1517.63
			7070	316.592					7070	22						7070	-46555.2	-1430.29
			7080	313.659					7080	17						7080	-46470.4	-1473.66
			7090	314.305					7090	21						7090	-46740.8	-1566.2
			7100	314.607					7100	30						7100	-46809.8	-1449.59
			7110	314.531					7110	24						7110	-46266.8	-1656.4
			7120	316.042					7120	20						7120	-46179	-1619.17
			7130	315.837					7130	24						7130	-46281.1	-1529.19
			7140	317.202					7140	28						7140	-46095.6	-1459.5
			7150	314.381					7150	27						7150	-46557.5	-1449.28
			7160	314.063					7160	21						7160	-46481.3	-1530.17
			7170	314.026					7170	29						7170	-46020.9	-1473.69
			7180	316.943					7180	19						7180	-45916.9	-1497.59
			7190	315.622					7190	23						7190	-46508.7	-1529.31
			7200	314.832					7200	24						7200	-46208.5	-1461.79
			7210	318.39					7210	25						7210	-46212.4	-1335.91
			7220	315.93					7220	28						7220	-46462.5	-1487.12
			7230	317.129					7230	27						7230	-45945.3	-1503.78
			7240	317.869					7240	25						7240	-45912.6	-1563.98
			7250	315.495					7250	27						7250	-45994.2	-1509.2
			7260	315.879					7260	23						7260	-45836.3	-1367.09
			7270	316.375					7270	30						7270	-45956.3	-1409
			7280	316.735					7280	27						7280	-46088.1	-1468.53
			7290	315.949					7290	24						7290	-46009.8	-1431.83
			7300	315.971					7300	20						7300	-45912.7	-1508.43
			7310	317.597					7310	23						7310	-45728.1	-1486.7
			7320	314.227					7320	20						7320	-46311.7	-1451.63
			7330	314.994					7330	24						7330	-46309	-1431.58
			7340	312.887					7340	26						7340	-45952.1	-1514.77
			7350	316.151					7350	20						7350	-46084.5	-1553.48
			7360	318.296					7360	25						7360	-45748.4	-1592.15
			7370	316.533					7370	24						7370	-45980.5	-1483.2
			7380	314.123					7380	25						7380	-46148.5	-1510.3
			7390	315.001					7390	31						7390	-45957.2	-1539
			7400	315.306					7400	25						7400	-46142.2	-1517.55
			7410	312.067					7410	23						7410	-45895.9	-1468.5
			7420	313.382					7420	28						7420	-46260.5	-1469.62
			7430	313.961					7430	25						7430	-46060	-1655.43
			7440	313.864					7440	22						7440	-45945.1	-1579.41
			7450	312.378					7450	27						7450	-46252.4	-1471.2
			7460	311.448					7460	23						7460	-45688.3	-1451.11
			7470	313.86					7470	27						7470	-45839.5	-1473.38
			7480	311.759					7480	25						7480	-45729.9	-1544.4
			7490	311.378					7490	27						7490	-46004.4	-1576.11
			7500	312.066					7500	25						7500	-46005.6	-1608.32
			7510	314.616					7510	26						7510	-45789.8	-1535.7
			7520	313.25					7520	28						7520	-45862.7	-1448.35
			7530	314.528					7530	23						7530	-45995	-1620.06
			7540	313.418					7540	25						7540	-45803.6	-1540.03
			7550	310.817					7550	20						7550	-45786	-1607.95
			7560	312.768					7560	24						7560	-46180.9	-1592.62
			7570	313.805					7570	28						7570	-45922.5	-1615.26
			7580	312.369					7580	21						7580	-45503.7	-1636.24
			7590	313.327					7590	26						7590	-45736.1	-1490.98
			7600	312.246					7600	21						7600	-45648.5	-1604.2
			7610	314.075					7610	29						7610	-45826	-1517.04
			7620	311.212					7620	27						7620	-46063.1	-1462.65
			7630	310.774					7630	27						7630	-45901.9	-1571.95
			7640	312.449					7640	25						7640	-45898.2	-1372.93
			7650	311.292					7650	23						7650	-46292.1	-1634.89
			7660	311.676					7660	31						7660	-46386.1	-1563.87
			7670	313.146					7670	22						7670	-46005.3	-1553.02
			7680	313.249					7680	25						7680	-46190.1	-1479.34
			7690	313.993					7690	23						7690	-45883.6	-1526.77
			7700	313.825					7700	26						7700	-46349.1	-1402.01
			7710	315.273					7710	28						7710	-46010.3	-1367.96
			7720	313.346					7720	27						7720	-46225.6	-1550.37
			7730	311.827					7730	22						7730	-45941.3	-1559.57
			7740	311.667					7740	22						7740	-46034.7	-1613.35
			7750	311.03					7750	30						7750	-46605	-1457.41
			7760	310.033					7760	31						7760	-46234.2	-1575.54
			7770	311.39					7770	34						7770	-46318.5	-1537.14
			7780	313.931					7780	28						7780	-46241.9	-1435.01
			7790	313.936					7790	29						7790	-46236	-1410.41
			7800	312.016					7800	30						7800	-46528.3	-1441.72
			7810	316.163					7810	26						7810	-46195.1	-1338.05
			7820	312.808					7820	22						7820	-45790.7	-1494.9
			7830	312.506					7830	22						7830	-46175.1	-1606.16
			7840	311.559					7840	26						7840	-45863.9	-1505.66
			7850	311.758					7850	26						7850	-46049	-1510.73
			7860	309.961					7860	26						7860	-46420.3	-1551.92
			7870	313.707					7870	26						7870	-46094.7	-1680.63
			7880	311.342					7880	29						7880	-46349.5	-1476.66
			7890	309.799					7890	28						7890	-46320.4	-1644.26
			7900	308.978					7900	29						7900	-46615.1	-1762.23
			7910	309.898					7910	26						7910	-46402.3	-1467.02
			7920	310.762					7920	27						7920	-46306.4	-1475.11
			7930	307.82					7930	22						7930	-46287.3	-1553.62
			7940	309.962					7940	25						7940	-46299.1	-1554.53
			7950	309.054					7950	25						7950	-45794.3	-1571.27
			7960	310.763					7960	23						7960	-46458.5	-1462.73
			7970	311.381					7970	26						7970	-46322	-1634.42
			7980	311.059					7980	25						7980	-46158.8	-1593.59
			7990	308.226					7990	29						7990	-45897.1	-1581.69
			8000	307.141					8000	29						8000	-46125.1	-1489.64
			8010	307.011					8010	27						8010	-46392.1	-1663.54
			8020	310.175					8020	26						8020	-45929.9	-1688.15
			8030	306.672					8030	26						8030	-46579	-1540.47
			8040	309.935					8040	22						8040	-46084.4	-1525.96
			8050	309.882					8050	25						8050	-45859.9	-1559.17
			8060	309.029					8060	26						8060	-45789	-1549.43
			8070	309.461					8070	23						8070	-45865.1	-1571.58
			8080	310.533					8080	24						8080	-45762.7	-1512.17
			8090	310.798					8090	28						8090	-45918.1	-1435.38
			8100	309.145					8100	35						8100	-45952	-1404.78
			8110	307.495					8110	30						8110	-45914.8	-1492
			8120	310.73					8120	32						8120	-46308.3	-1476.19
			8130	307.744					8130	24						8130	-46513.5	-1581.38
			8140	309.685					8140	26						8140	-45846.6	-1593.02
			8150	310.613					8150	21						8150	-45818.3	-1603.65
			8160	309.384					8160	23						8160	-46020.5	-1647.15
			8170	307.838					8170	25						8170	-46143	-1633.43
			8180	309.034					8180	24						8180	-45740.3	-1574.34
			8190	307.556					8190	26						8190	-46056.8	-1587.8
			8200	309.41					8200	19						8200	-45900.8	-1687.75
			8210	307.553					8210	26						8210	-46092.7	-1608.97
			8220	306.629					8220	27						8220	-45964.7	-1491.76
			8230	308.062					8230	27						8230	-46045.2	-1558.08
			8240	309.219					8240	29						8240	-46641.9	-1438.98
			8250	310.191					8250	23						8250	-46148.5	-1546.02
			8260	307.798					8260	30						8260	-46103.2	-1531.89
			8270	306.124					8270	26						8270	-46302.4	-1552.22
			8280	305.933					8280	28						8280	-46283.7	-1617.01
			8290	306.33					8290	28						8290	-46337.2	-1344.43
			8300	307.256					8300	30						8300	-46147.6	-1550.45
			8310	308.007					8310	30						8310	-45944.9	-1518.81
			8320	306.567					8320	35						8320	-46664	-1596.72
			8330	308.248					8330	30						8330	-46794.5	-1474.77
			8340	307.969					8340	30						8340	-46515	-1543
			8350	307.452					8350	27						8350	-46397.1	-1690.29
			8360	306.739					8360	30						8360	-46026.2	-1592.62
			8370	309.064					8370	30						8370	-46002.7	-1654.99
			8380	307.371					8380	27						8380	-45962.7	-1803.45
			8390	305.174					8390	32						8390	-46029.8	-1568.31
			8400	306.805					8400	31						8400	-46235.4	-1513.93
			8410	306.79					8410	25						8410	-46038	-1643.82
			8420	309.608					8420	31						8420	-46331.2	-1651.53
			8430	309.367					8430	27						8430	-46122.9	-1605.32
			8440	307.025					8440	31						8440	-46263.3	-1675.22
			8450	305.073					8450	30						8450	-46170.8	-1580.22
			8460	305.853					8460	29						8460	-46262.7	-1528.63
			8470	306.929					8470	27						8470	-45980.7	-1654.41
			8480	308.423					8480	31						8480	-46261.2	-1700.56
			8490	305.963					8490	25						8490	-46208.4	-1749.69
			8500	307.647					8500	30						8500	-46113.8	-1573.14
			8510	307.542					8510	32						8510	-46293.4	-1641.12
			8520	305.116					8520	26						8520	-45962.4	-1573.45
			8530	306.197					8530	32						8530	-46132.8	-1534.36
			8540	306.242					8540	31						8540	-46249.8	-1494.89
			8550	304.436					8550	32						8550	-46315.9	-1565.55
			8560	305.42					8560	27						8560	-45623.5	-1574
			8570	303.77					8570	31						8570	-46139.3	-1611.47
			8580	305.334					8580	30						8580	-45859.5	-1550.31
			8590	303.932					8590	34						8590	-46311.6	-1631.48
			8600	301.64					8600	29						8600	-46368.5	-1622.86
			8610	302.59					8610	22						8610	-45823.6	-1664.45
			8620	304.143					8620	28						8620	-46363.7	-1509.95
			8630	304.875					8630	25						8630	-46126.9	-1528.27
			8640	307.068					8640	32						8640	-46237.9	-1589.18
			8650	305.04					8650	23						8650	-46268.8	-1608.87
			8660	303.55					8660	24						8660	-46207.9	-1429.89
			8670	305.554					8670	27						8670	-46019.3	-1645.3
			8680	305.78					8680	29						8680	-46167.2	-1692.54
			8690	304.959					8690	30						8690	-46128.7	-1591.59
			8700	303.758					8700	31						8700	-46334.1	-1511.41
			8710	303.663					8710	30						8710	-45909.3	-1479.33
			8720	306.612					8720	26						8720	-46226.8	-1494.7
			8730	305.862					8730	24						8730	-46391.9	-1574.18
			8740	309.695					8740	28						8740	-46364.2	-1495.07
			8750	308.292					8750	33						8750	-46560.8	-1583.5
			8760	306.517					8760	25						8760	-46353.4	-1639.55
			8770	309.02					8770	27						8770	-46080.5	-1477.11
			8780	306.218					8780	28						8780	-46467.8	-1469.2
			8790	308.095					8790	23						8790	-46686.7	-1471.84
			8800	306.899					8800	33						8800	-46651.9	-1615.37
			8810	305.942					8810	28						8810	-46336.4	-1609.48
			8820	306					8820	30						8820	-46390.7	-1477.05
			8830	306.939					8830	21						8830	-46381.6	-1708.71
			8840	302.103					8840	22						8840	-46360.8	-1602.85
			8850	303.259					8850	22						8850	-46453.6	-1635.01
			8860	304.81					8860	28						8860	-46702.4	-1668.1
			8870	302.681					8870	26						8870	-46310.7	-1622.03
			8880	302.932					8880	25						8880	-46336.1	-1600.44
			8890	302.948					8890	24						8890	-46454.2	-1758.64
			8900	302.195					8900	29						8900	-46552	-1589.33
			8910	299.038					8910	26						8910	-46403.6	-1564.21
			8920	304.187					8920	29						8920	-46143.3	-1576.55
			8930	304.024					8930	22						8930	-46662.6	-1668.3
			8940	304.656					8940	27						8940	-46420.7	-1718.76
			8950	305.927					8950	29						8950	-46077.1	-1754.75
			8960	303.102					8960	28						8960	-46286.3	-1633.13
			8970	306.016					8970	26						8970	-46208.4	-1706.79
			8980	300.521					8980	31						8980	-46284.4	-1665.32
			8990	300.791					8990	27						8990	-45950.4	-1689.45
			9000	303.062					9000	24						9000	-46137.8	-1614.39
			9010	299.49					9010	24						9010	-45919.8	-1585.49
			9020	300.048					9020	34						9020	-46402.9	-1764.54
			9030	301.421					9030	29						9030	-46645.6	-1649.84
			9040	302.18					9040	27						9040	-46316.7	-1751.63
			9050	301.01					9050	30						9050	-46098.8	-1680.68
			9060	300.951					9060	23						9060	-46185.4	-1720.43
			9070	298.816					9070	28						9070	-46696	-1768.76
			9080	301.995					9080	30						9080	-46093.9	-1602.76
			9090	301.704					9090	26						9090	-46464.8	-1820.42
			9100	301.076					9100	31						9100	-46095.1	-1618.03
			9110	300.607					9110	28						9110	-46000	-1676.58
			9120	299.195					9120	29						9120	-46286.8	-1710.69
			9130	299.616					9130	21						9130	-45794.9	-1719.71
			9140	298.938					9140	33						9140	-46027.8	-1755.29
			9150	299.82					9150	27						9150	-46178.7	-1776.4
			9160	296.554					9160	29						9160	-46115	-1616.64
			9170	300.366					9170	25						9170	-45999.8	-1709.17
			9180	300.037					9180	27						9180	-46061	-1760.78
			9190	299.942					9190	21						9190	-46268.3	-1541.74
			9200	295.907					9200	24						9200	-45675.2	-1854.19
			9210	300.507					9210	28						9210	-46187.9	-1550.22
			9220	301.368					9220	24						9220	-45971.7	-1695.8
			9230	300.021					9230	27						9230	-46678.1	-1605.55
			9240	296.391					9240	22						9240	-46265.2	-1584.85
			9250	298.249					9250	25						9250	-46261.5	-1778.71
			9260	297.856					9260	27						9260	-46180.5	-1944.23
			9270	298.686					9270	32						9270	-46600.5	-1783.43
			9280	296.278					9280	33						9280	-46283.3	-1799.39
			9290	296.867					9290	29						9290	-46276.4	-1740.76
			9300	295.585					9300	25						9300	-46347.7	-1625.24
			9310	297.454					9310	27						9310	-46541.9	-1725.44
			9320	296.612					9320	22						9320	-46082.8	-1727.52
			9330	297.488					9330	30						9330	-46120.3	-1675.12
			9340	298.577					9340	28						9340	-46540.2	-1798.38
			9350	300.31					9350	26						9350	-46003.9	-1662.33
			9360	296.885					9360	26						9360	-45892.3	-1665.79
			9370	297.468					9370	30						9370	-46178.4	-1860.2
			9380	300.101					9380	24						9380	-46021.1	-1658.71
			9390	298.265					9390	21						9390	-46036.8	-1712.65
			9400	301.241					9400	20						9400	-46218.6	-1841.65
			9410	299.334					9410	23						9410	-46189	-1718.77
			9420	300.029					9420	25						9420	-46095.9	-1812.82
			9430	302.347					9430	22						9430	-46067.5	-1523.31
			9440	302.815					9440	28						9440	-46238.3	-1697.27
			9450	299.074					9450	18						9450	-46086.1	-1766.92
			9460	301.825					9460	23						9460	-46448.6	-1618.23
			9470	304.402					9470	21						9470	-46163.8	-1601.87
			9480	303.39					9480	19						9480	-46211.8	-1657.34
			9490	303.984					9490	26						9490	-46123.6	-1698.1
			9500	301.222					9500	20						9500	-46416.8	-1679.63
			9510	301.406					9510	23						9510	-46459.8	-1664.65
			9520	301.173					9520	18						9520	-46133.2	-1594.63
			9530	300.678					9530	19						9530	-45999.1	-1614.33
			9540	303.575					9540	15						9540	-46234	-1681.21
			9550	303.031					9550	23						9550	-46335.8	-1795.32
			9560	302.95					9560	22						9560	-45996	-1754.42
			9570	299.02					9570	24						9570	-46195.1	-1634.29
			9580	298.699					9580	20						9580	-46585.4	-1681.72
			9590	301.084					9590	25						9590	-46060.8	-1745.09
			9600	302.597					9600	25						9600	-46216.3	-1593.67
			9610	302.252					9610	26						9610	-46383	-1598.81
			9620	304.16					9620	26						9620	-45708.9	-1638.47
			9630	301.707					9630	20						9630	-45866.5	-1637.25
			9640	302.207					9640	25						9640	-46380.1	-1725.91
			9650	304.293					9650	20						9650	-46293	-1761.22
			9660	303.579					9660	24						9660	-46282.1	-1651.83
			9670	304.047					9670	18						9670	-46187.8	-1621.1
			9680	300.948					9680	25						9680	-46302.8	-1613.74
			9690	303.763					9690	27						9690	-46203	-1661.68
			9700	303.425					9700	23						9700	-45523.1	-1587.18
			9710	302.016					9710	26						9710	-46292.6	-1577.25
			9720	302.296					9720	25						9720	-46475.7	-1596.14
			9730	305.207					9730	26						9730	-46413.8	-1634.53
			9740	300.462					9740	34						9740	-46617.7	-1609.75
			9750	303.016					9750	27						9750	-46129.8	-1745.91
			9760	303.579					9760	23						9760	-45899.1	-1700.47
			9770	303.909					9770	29						9770	-46094.4	-1610.11
			9780	306.525					9780	21						9780	-46055.1	-1619.91
			9790	305.506					9790	29						9790	-46433.2	-1655.5
			9800	305.23					9800	26						9800	-46508.6	-1713.54
			9810	304.728					9810	32						9810	-46505.2	-1631.11
			9820	303.688					9820	33						9820	-46727.3	-1554.56
			9830	304.266					9830	28						9830	-46524	-1522.57
			9840	300.612					9840	29						9840	-46657.2	-1608.75
			9850	302.927					9850	30						9850	-46445.3	-1496.26
			9860	302.357					9860	36						9860	-46410.7	-1534.53
			9870	305.582					9870	27						9870	-45843	-1769.37
			9880	302.766					9880	32						9880	-46305.9	-1699.29
			9890	303.304					9890	32						9890	-46278.1	-1654.92
			9900	308.616					9900	29						9900	-46424.3	-1711.15
			9910	304.232					9910	29						9910	-46458.9	-1621.48
			9920	302.004					9920	29						9920	-46247.5	-1709.42
			9930	300.892					9930	33						9930	-46470.5	-1619.24
			9940	301.348					9940	25						9940	-45822.3	-1624.69
			9950	300.624					9950	35						9950	-46323.6	-1643.62
			9960	306.657					9960	28						9960	-46124.3	-1669.27
			9970	301.9					9970	28						9970	-46433.3	-1591.7
			9980	304.292					9980	27						9980	-46349	-1562.21
			9990	305.426					9990	33						9990	-46393.4	-1690.42
			10000	301.429					10000	25						10000	-46564.6	-1608.5
			10010	303.306					10010	27						10010	-46453.9	-1658.37
			10020	304.038					10020	27						10020	-46343.3	-1583.89
			10030	307.012					10030	19						10030	-46018	-1641.13
			10040	302.294					10040	23						10040	-46317.3	-1706.41
			10050	304.303					10050	22						10050	-46110.2	-1671.21
			10060	306					10060	24						10060	-46278	-1683.26
			10070	302.715					10070	16						10070	-46084.1	-1698.85
			10080	305.361					10080	23						10080	-45971.2	-1777.55
			10090	306.022					10090	23						10090	-46196.8	-1664.58
			10100	301.431					10100	25						10100	-45857.2	-1614.06
			10110	305.409					10110	22						10110	-46331.5	-1604.87
			10120	302.343					10120	22						10120	-45585.9	-1691.05
			10130	304.541					10130	27						10130	-46152.4	-1489
			10140	304.797					10140	31						10140	-46107	-1548.03
			10150	304.807					10150	25						10150	-46195.5	-1606.89
			10160	304.716					10160	25						10160	-46329	-1690.58
			10170	303.569					10170	25						10170	-46425.9	-1577.19
			10180	302.266					10180	26						10180	-46228.7	-1700.57
			10190	301.351					10190	25						10190	-46572.3	-1629.88
			10200	302.019					10200	26						10200	-46139.6	-1571.69
			10210	300.645					10210	20						10210	-46300.7	-1626.5
			10220	302.039					10220	23						10220	-46548.9	-1648.53
			10230	302.064					10230	22						10230	-46126.6	-1554.71
			10240	302.167					10240	26						10240	-46499.3	-1689.48
			10250	301.899					10250	24						10250	-46662.4	-1679.41
			10260	300.566					10260	20						10260	-46307.7	-1622.06
			10270	300.91					10270	24						10270	-46408.6	-1795.98
			10280	302.179					10280	22						10280	-46644.4	-1664.23
			10290	303.031					10290	22						10290	-46304.6	-1676.57
			10300	301.876					10300	25						10300	-46405	-1721.31
			10310	301.291					10310	26						10310	-46481.5	-1751.96
			10320	302.004					10320	32						10320	-46634.5	-1577.47
			10330	301.526					10330	32						10330	-46527.8	-1538.75
			10340	303.135					10340	29						10340	-46403.2	-1666.72
			10350	304.761					10350	25						10350	-46282.6	-1684.12
			10360	304.567					10360	26						10360	-46101.7	-1578.54
			10370	305.094					10370	23						10370	-45719.6	-1829.78
			10380	304.017					10380	22						10380	-45963.9	-1613.78
			10390	304.211					10390	25						10390	-45856.6	-1517.31
			10400	304.902					10400	21						10400	-46140.6	-1618.05
			10410	305.039					10410	25						10410	-45564.6	-1618.97
			10420	305.074					10420	31						10420	-46048.6	-1605.99
			10430	309.932					10430	27						10430	-46253.3	-1445.51
			10440	303.92					10440	29						10440	-45918.4	-1693.28
			10450	306.648					10450	23						10450	-45850.3	-1686.19
			10460	306.323					10460	19						10460	-45705.9	-1495.87
			10470	303.209					10470	25						10470	-46263.8	-1628.8
			10480	305.22					10480	22						10480	-46056.1	-1477.91
			10490	304.644					10490	22						10490	-45835.6	-1659.23
			10500	303.681					10500	21						10500	-45854.9	-1663.08
			10510	304.06					10510	25						10510	-45998.2	-1689.78
			10520	306.482					10520	29						10520	-46201.5	-1606.61
			10530	303.927					10530	25						10530	-46108.2	-1706.75
			10540	305.433					10540	28						10540	-46208.2	-1574.34
			10550	306.124					10550	24						10550	-46075.4	-1607.05
			10560	301.881					10560	31						10560	-46163.4	-1677.44
			10570	303.524					10570	27						10570	-46211.1	-1667.47
			10580	303.714					10580	32						10580	-46436.2	-1570.06
			10590	304.838					10590	25						10590	-46161.5	-1526.65
			10600	304.959					10600	25						10600	-46316.1	-1724.29
			10610	303.607					10610	26						10610	-46202.5	-1745.79
			10620	303.606					10620	27						10620	-46305.4	-1805.13
			10630	304.202					10630	32						10630	-46639.8	-1686.56
			10640	306.33					10640	25						10640	-46589.8	-1616.89
			10650	302.56					10650	28						10650	-46368.5	-1651.79
			10660	303.588					10660	28						10660	-46623.6	-1737.76
			10670	303.231					10670	26						10670	-46642.2	-1646.11
			10680	303.173					10680	28						10680	-46231.1	-1718.83
			10690	306.135					10690	27						10690	-46152.7	-1663.19
			10700	301.653					10700	23						10700	-46299.3	-1547.88
			10710	303.599					10710	24						10710	-46545.9	-1829.72
			10720	304.152					10720	30						10720	-46521.2	-1774.13
			10730	304.025					10730	25						10730	-46060.9	-1556.01
			10740	303.767					10740	26						10740	-46132.9	-1641.77
			10750	302.683					10750	26						10750	-46099.8	-1671.8
			10760	302.257					10760	25						10760	-46509.7	-1692.82
			10770	302.997					10770	22						10770	-46178.1	-1704.43
			10780	301.212					10780	20						10780	-46171.4	-1769.87
			10790	299.602					10790	28						10790	-46379.2	-1652.45
			10800	303.996					10800	18						10800	-46025.7	-1748.06
			10810	303.626					10810	19						10810	-45946.9	-1653.5
			10820	303.57					10820	23						10820	-45885	-1737.44
			10830	302.791					10830	18						10830	-46442.6	-1629.55
			10840	305.245					10840	23						10840	-46254	-1525.45
			10850	303.034					10850	19						10850	-46084.2	-1799.45
			10860	302.203					10860	17						10860	-46325.7	-1741.37
			10870	303.077					10870	28						10870	-46169.3	-1626.83
			10880	299.306					10880	25						10880	-46415.5	-1824.19
			10890	301.947					10890	23						10890	-46475.9	-1724.4
			10900	301.851					10900	25						10900	-46420.4	-1765.93
			10910	303.132					10910	22						10910	-46113.9	-1718.13
			10920	304.716					10920	25						10920	-46022.7	-1644.24
			10930	306.265					10930	21						10930	-45749.1	-1742.88
			10940	304.092					10940	27						10940	-46467.7	-1513.75
			10950	303.053					10950	20						10950	-45978.1	-1616.47
			10960	302.814					10960	18						10960	-45818.5	-1676.46
			10970	304.606					10970	24						10970	-46045.1	-1655.89
			10980	301.769					10980	23						10980	-45821.3	-1676.62
			10990	303.169					10990	20						10990	-45892.9	-1756.15
			11000	303.813					11000	22						11000	-46086.8	-1599.98
			11010	304.983					11010	23						11010	-45968.5	-1714.14
			11020	305.228					11020	25						11020	-46060.7	-1690.4
			11030	306.198					11030	22						11030	-45950.7	-1705.64
			11040	305.854					11040	25						11040	-46181.7	-1697.2
			11050	305.977					11050	29						11050	-46493.7	-1665.83
			11060	306.382					11060	27						11060	-46478.4	-1768.16
			11070	308.991					11070	22						11070	-46073.3	-1762.09
			11080	307.055					11080	25						11080	-46013.9	-1731.33
			11090	305.888					11090	33						11090	-46364.8	-1488.75
			11100	306.311					11100	24						11100	-46005.1	-1733.77
			11110	305.852					11110	24						11110	-45928.7	-1524.09
			11120	306.496					11120	20						11120	-46425.8	-1719.55
			11130	306.325					11130	32						11130	-46017	-1711.4
			11140	305.573					11140	27						11140	-46016	-1677.51
			11150	305.905					11150	25						11150	-46266	-1741.7
			11160	307.316					11160	25						11160	-46199.8	-1676.16
			11170	303.653					11170	24						11170	-46294.5	-1652.31
			11180	306.159					11180	29						11180	-46056.3	-1613.14
			11190	302.732					11190	23						11190	-46558.6	-1689.12
			11200	302.316					11200	25						11200	-46391.1	-1655.19
			11210	305.404					11210	23						11210	-46013.3	-1774.94
			11220	301.315					11220	27						11220	-46203.6	-1685.05
			11230	304.236					11230	22						11230	-46323.3	-1572.11
			11240	306.778					11240	25						11240	-46210.6	-1593.66
			11250	303.987					11250	22						11250	-46379.4	-1866.56
			11260	303.611					11260	24						11260	-46394.5	-1592.14
			11270	304.741					11270	25						11270	-46245.9	-1697.14
			11280	303.921					11280	19						11280	-46164.6	-1735.19
			11290	303.775					11290	26						11290	-46067.4	-1679.3
			11300	302.794					11300	24						11300	-45783.4	-1765.65
			11310	302.486					11310	24						11310	-46144.1	-1620.1
			11320	303.089					11320	20						11320	-45813.2	-1650.3
			11330	301.715					11330	19						11330	-45531.2	-1650.41
			11340	301.12					11340	22						11340	-45665.5	-1740.06
			11350	301.984					11350	19						11350	-46031.7	-1655.78
			11360	301.76					11360	20						11360	-45803.4	-1882.47
			11370	304.504					11370	22						11370	-46035.9	-1923.14
			11380	305.641					11380	18						11380	-45678.8	-1712.88
			11390	303.879					11390	22						11390	-46016.2	-1690.47
			11400	304.354					11400	26						11400	-46050.5	-1690.61
			11410	303.697					11410	21						11410	-45888.1	-1679.71
			11420	301.826					11420	30						11420	-45850.4	-1520.57
			11430	301.012					11430	29						11430	-46415.4	-1669.2
			11440	300.992					11440	28						11440	-46306.9	-1754.58
			11450	300.683					11450	28						11450	-46229	-1635.83
			11460	300.681					11460	25						11460	-46196.9	-1744.13
			11470	303.949					11470	26						11470	-46157.2	-1642.25
			11480	302.112					11480	21						11480	-46104.2	-1660.01
			11490	300.889					11490	27						11490	-46237.3	-1706.64
			11500	301.197					11500	24						11500	-45812.9	-1789.2
			11510	299.243					11510	28						11510	-46306.1	-1731.75
			11520	299.496					11520	23						11520	-45939	-1692.92
			11530	297.62					11530	31						11530	-46414.2	-1622.64
			11540	300.183					11540	30						11540	-46374.8	-1735.66
			11550	300.306					11550	26						11550	-46432.4	-1666.34
			11560	300.566					11560	28						11560	-46295	-1708.9
			11570	300.365					11570	25						11570	-46205.5	-1659.66
			11580	299.203					11580	31						11580	-46569.8	-1737.07
			11590	303.299					11590	26						11590	-46359	-1727.35
			11600	299.209					11600	22						11600	-46488.3	-1612.06
			11610	301.276					11610	30						11610	-46275.8	-1696.15
			11620	300.373					11620	28						11620	-46337.1	-1672.98
			11630	300.844					11630	24						11630	-46315.7	-1716.54
			11640	302.062					11640	31						11640	-46527.4	-1528.7
			11650	299.788					11650	28						11650	-46144.8	-1576.08
			11660	303.737					11660	31						11660	-46236.4	-1702.52
			11670	298.452					11670	33						11670	-46214.4	-1793.59
			11680	299.065					11680	28						11680	-46430.5	-1549.29
			11690	300.255					11690	23						11690	-46145.1	-1805.25
			11700	301.216					11700	24						11700	-46557	-1657.71
			11710	300.162					11710	25						11710	-46049.1	-1654.93
			11720	301.126					11720	29						11720	-46038.8	-1794.02
			11730	299.721					11730	24						11730	-46328	-1655.02
			11740	302.253					11740	21						11740	-46218.1	-1548.87
			11750	298.443					11750	24						11750	-46374.6	-1659.43
			11760	301.007					11760	26						11760	-46766.2	-1416.46
			11770	297.985					11770	28						11770	-46283.5	-1598.83
			11780	297.664					11780	26						11780	-46376.6	-1676.99
			11790	299.113					11790	29						11790	-46050.6	-1527.25
			11800	298.152					11800	30						11800	-46408.4	-1713.15
			11810	304.052					11810	31						11810	-46364.1	-1532.85
			11820	299.373					11820	31						11820	-46451.2	-1618.98
			11830	299.762					11830	33						11830	-46484.6	-1638.98
			11840	300.597					11840	31						11840	-46425.9	-1672.02
			11850	299.234					11850	26						11850	-46677.2	-1708.17
			11860	301.796					11860	35						11860	-46611.5	-1742.77
			11870	298.182					11870	28						11870	-46398.8	-1618.16
			11880	298.055					11880	27						11880	-46275.9	-1618.96
			11890	299.239					11890	36						11890	-46362.2	-1765.45
			11900	299.429					11900	37						11900	-46646.2	-1664.91
			11910	298.07					11910	32						11910	-46670	-1653.97
			11920	299.666					11920	35						11920	-46519.3	-1615.49
			11930	300.619					11930	33						11930	-46491.8	-1689.73
			11940	297.619					11940	37						11940	-46449.4	-1745.56
			11950	298.424					11950	28						11950	-46755.2	-1691.68
			11960	298.977					11960	30						11960	-46617.6	-1642.02
			11970	299.309					11970	28						11970	-46778.5	-1738.65
			11980	299.095					11980	27						11980	-46160.8	-1813.61
			11990	302.823					11990	27						11990	-46034.3	-1688.2
			12000	299.909					12000	25						12000	-46318.5	-1657.26
			12010	302.339					12010	28						12010	-46600.5	-1704.65
			12020	301.488					12020	28						12020	-46507.4	-1694.28
			12030	296.672					12030	29						12030	-46764.3	-1597.31
			12040	297.829					12040	24						12040	-46422.5	-1632.53
			12050	300.168					12050	26						12050	-46228.8	-1737.6
			12060	301.137					12060	33						12060	-46473	-1778.63
			12070	301.277					12070	27						12070	-46383	-1657.78
			12080	299.766					12080	28						12080	-46413.7	-1781.73
			12090	301.285					12090	30						12090	-46417.9	-1710.66
			12100	300.802					12100	27						12100	-46319.5	-1707.28
			12110	296.197					12110	31						12110	-46397.2	-1633.01
			12120	297.936					12120	33						12120	-46323.5	-1725.6
			12130	299.498					12130	31						12130	-46580	-1753.38
			12140	300.954					12140	30						12140	-46425	-1595.75
			12150	301.338					12150	27						12150	-45890.9	-1596.94
			12160	300.264					12160	31						12160	-46437.7	-1554.66
			12170	298.458					12170	32						12170	-46231.5	-1604.58
			12180	299.734					12180	29						12180	-46339	-1606.99
			12190	299.342					12190	24						12190	-46287.7	-1654.69
			12200	300.328					12200	31						12200	-46665.4	-1631.35
			12210	303.026					12210	32						12210	-46400.6	-1629.86
			12220	299.399					12220	33						12220	-46562.7	-1635.94
			12230	301.412					12230	25						12230	-46229.5	-1599.6
			12240	302.847					12240	31						12240	-46575.9	-1691.56
			12250	300.864					12250	23						12250	-46517.4	-1820.36
			12260	300.258					12260	27						12260	-46622	-1667.83
			12270	301.526					12270	29						12270	-46467.4	-1633.09
			12280	300.087					12280	32						12280	-46189.6	-1675.39
			12290	301.612					12290	35						12290	-46210.4	-1681.91
			12300	297.49					12300	31						12300	-46153.9	-1603.42
			12310	298.169					12310	35						12310	-46558.9	-1816.2
			12320	301.881					12320	31						12320	-46418.2	-1651.75
			12330	297.756					12330	28						12330	-46194	-1715.39
			12340	297.166					12340	31						12340	-46309.9	-1715.43
			12350	298.844					12350	33						12350	-46305.1	-1540.95
			12360	299.765					12360	26						12360	-45751.8	-1557.71
			12370	299.129					12370	30						12370	-46540.9	-1532.76
			12380	296.454					12380	30						12380	-46096.3	-1785.88
			12390	296.638					12390	32						12390	-46232.7	-1630.28
			12400	299.7					12400	32						12400	-46510.6	-1711.02
			12410	296.941					12410	34						12410	-46139.5	-1718.66
			12420	300.172					12420	25						12420	-46211.4	-1724.17
			12430	300.538					12430	23						12430	-46234.7	-1797.5
			12440	298.096					12440	29						12440	-45931.8	-1650.13
			12450	300.309					12450	30						12450	-46246.2	-1594.8
			12460	300.934					12460	28						12460	-46677	-1669.54
			12470	300.729					12470	32						12470	-46706.8	-1719.18
			12480	300.547					12480	35						12480	-46311.2	-1592.93
			12490	301.695					12490	31						12490	-46462.7	-1675.46
			12500	303.324					12500	28						12500	-46406.4	-1709.28
			12510	297.731					12510	28						12510	-46033.5	-1581.03
			12520	299.654					12520	35						12520	-46542.3	-1690.73
			12530	298.468					12530	34						12530	-46359.9	-1809.27
			12540	298.756					12540	28						12540	-46066.7	-1563.85
			12550	297.56					12550	29						12550	-46260.1	-1684.76
			12560	296.692					12560	31						12560	-46347.4	-1760.21
			12570	296.265					12570	28						12570	-46214.3	-1672.88
			12580	296.294					12580	32						12580	-46644.1	-1658.44
			12590	295.978					12590	31						12590	-46463.3	-1588.87
			12600	295.797					12600	29						12600	-46219.5	-1703.52
			12610	295.309					12610	27						12610	-46392.4	-1618.13
			12620	298.468					12620	27						12620	-46242.2	-1669.03
			12630	298.131					12630	25						12630	-46694.7	-1602.97
			12640	296.821					12640	26						12640	-46138.1	-1801.15
			12650	297.435					12650	28						12650	-46550.6	-1706.95
			12660	296.415					12660	28						12660	-46327.7	-1567.03
			12670	298.169					12670	26						12670	-46534.5	-1699.67
			12680	297.027					12680	28						12680	-46618	-1631.57
			12690	295.104					12690	32						12690	-45989.4	-1714.21
			12700	297.417					12700	28						12700	-46334.1	-1645
			12710	298.015					12710	27						12710	-46507.9	-1729.47
			12720	295.605					12720	39						12720	-46439.2	-1658.63
			12730	298.539					12730	32						12730	-46105.9	-1609.84
			12740	298.604					12740	31						12740	-46189.2	-1677.81
			12750	299.69					12750	31						12750	-46164.6	-1763.09
			12760	298.844					12760	26						12760	-46026.9	-1631.36
			12770	298.016					12770	22						12770	-46355.7	-1712.14
			12780	295.006					12780	28						12780	-46429.3	-1525.46
			12790	295.343					12790	27						12790	-46506.8	-1722.25
			12800	298.904					12800	31						12800	-46683.6	-1762.45
			12810	297.73					12810	38						12810	-46727.9	-1508.33
			12820	295.241					12820	33						12820	-46117.8	-1655.68
			12830	297.402					12830	28						12830	-46117.7	-1627.93
			12840	298.172					12840	28						12840	-46420.6	-1703.77
			12850	297.938					12850	31						12850	-46619	-1605.29
			12860	300.216					12860	27						12860	-46683.3	-1620.23
			12870	300.468					12870	35						12870	-46324.2	-1556.82
			12880	295.198					12880	31						12880	-46618	-1622.36
			12890	296.788					12890	28						12890	-46746.6	-1629.99
			12900	296.767					12900	29						12900	-46514.9	-1597.19
			12910	297.789					12910	28						12910	-46086.6	-1593.48
			12920	294.394					12920	27						12920	-46598.5	-1736.72
			12930	294.493					12930	27						12930	-46352.9	-1682.59
			12940	296.799					12940	32						12940	-46578.1	-1721.63
			12950	298.18					12950	36						12950	-46500.2	-1567.16
			12960	296.027					12960	30						12960	-46501.4	-1653.75
			12970	298.388					12970	26						12970	-46284.2	-1868.7
			12980	298.544					12980	31						12980	-46008.5	-1545.03
			12990	298.797					12990	31						12990	-46478.9	-1664.61
			13000	296.454					13000	39						13000	-46622.6	-1737.77
			13010	297.833					13010	29						13010	-46373.1	-1658.26
			13020	297.742					13020	34						13020	-46701.7	-1681.87
			13030	297.415					13030	33						13030	-46507.6	-1608.26
			13040	299.379					13040	37						13040	-46306.4	-1692.66
			13050	299.678					13050	37						13050	-46352.6	-1598.46
			13060	300.332					13060	28						13060	-46089.9	-1597.68
			13070	299.495					13070	28						13070	-46650.7	-1601.78
			13080	299.366					13080	33						13080	-46424.6	-1630.35
			13090	296.504					13090	31						13090	-46084.5	-1643.25
			13100	293.484					13100	36						13100	-46487.5	-1719.08
			13110	297.047					13110	33						13110	-46520.2	-1697.14
			13120	292.43					13120	32						13120	-46438.1	-1651.39
			13130	295.107					13130	34						13130	-46505.7	-1655.51
			13140	293.267					13140	33						13140	-46434.7	-1748.78
			13150	293.35					13150	36						13150	-46755	-1611.48
			13160	293.246					13160	33						13160	-46733.2	-1781
			13170	294.03					13170	26						13170	-46427.8	-1713.35
			13180	295.348					13180	34						13180	-46434.2	-1819.69
			13190	294.335					13190	34						13190	-46509.8	-1590
			13200	294.732					13200	30						13200	-46888.7	-1654.9
			13210	293.26					13210	36						13210	-46811.3	-1840.89
			13220	293.436					13220	33						13220	-46655.3	-1731.8
			13230	293.764					13230	26						13230	-46789.3	-1840.76
			13240	294.19					13240	31						13240	-46538.8	-1619.8
			13250	293.627					13250	27						13250	-46392.3	-1650.53
			13260	292.914					13260	33						13260	-46189.1	-1790.39
			13270	292.185					13270	32						13270	-46861	-1742.85
			13280	292.682					13280	32						13280	-46246.3	-1820.33
			13290	292.907					13290	36						13290	-46910.4	-1677.13
			13300	292.187					13300	35						13300	-46345	-1647
			13310	290.034					13310	29						13310	-46400.7	-1633.59
			13320	289.766					13320	32						13320	-46393.7	-1820.03
			13330	292.152					13330	35						13330	-46585	-1722.23
			13340	289.415					13340	29						13340	-46669	-1867.1
			13350	289.641					13350	34						13350	-46740.5	-1974.08
			13360	289.718					13360	35						13360	-46216.2	-1838.9
			13370	291.588					13370	30						13370	-46389.9	-1769.26
			13380	290.626					13380	30						13380	-46407.5	-1749.94
			13390	290.609					13390	35						13390	-46147.2	-1692.82
			13400	289.761					13400	33						13400	-46403.4	-1730.35
			13410	289.62					13410	34						13410	-46097.7	-1739.59
			13420	290.295					13420	28						13420	-46169.7	-1775.29
			13430	291.658					13430	27						13430	-46221.5	-1635.01
			13440	290.487					13440	32						13440	-46324.6	-1643.46
			13450	290.933					13450	29						13450	-46219	-1802.2
			13460	287.423					13460	32						13460	-46148.5	-1680.94
			13470	287.378					13470	34						13470	-46267.4	-1765.54
			13480	287.419					13480	30						13480	-46455.4	-1755.6
			13490	285.523					13490	27						13490	-46190.2	-1717.82
			13500	288.248					13500	30						13500	-46752.6	-1774.82
			13510	286.747					13510	32						13510	-46315.6	-1790.84
			13520	286.065					13520	34						13520	-46518.4	-1797.57
			13530	284.363					13530	32						13530	-46829.4	-1862.98
			13540	285.256					13540	31						13540	-46410.9	-1786.32
			13550	285.962					13550	32						13550	-46444.7	-1873.24
			13560	286.873					13560	35						13560	-46257.2	-1733.88
			13570	288.397					13570	32						13570	-46069.9	-1899.71
			13580	285.626					13580	30						13580	-46437.5	-1791.27
			13590	286.29					13590	37						13590	-46335.4	-1876.44
			13600	285.792					13600	41						13600	-46784.4	-1829.88
			13610	285.455					13610	30						13610	-46429.6	-1794.95
			13620	285.021					13620	29						13620	-45932	-1831.93
			13630	285.064					13630	38						13630	-46630.6	-1800.58
			13640	287.938					13640	31						13640	-46562.5	-1990.1
			13650	285.838					13650	27						13650	-46262.7	-1789.11
			13660	285.907					13660	30						13660	-46479.6	-1975.46
			13670	286.112					13670	26						13670	-46260.9	-1827.35
			13680	286.47					13680	29						13680	-46058.4	-1859.15
			13690	289.628					13690	34						13690	-46257.9	-1826.3
			13700	288.647					13700	25						13700	-46267.3	-1934.71
			13710	288.338					13710	27						13710	-46025.5	-1834.69
			13720	292.978					13720	27						13720	-46229.8	-1701.18
			13730	289.251					13730	28						13730	-46140.3	-1867.8
			13740	286.978					13740	35						13740	-46313.6	-1783.62
			13750	287.136					13750	29						13750	-46046.6	-1775.6
			13760	287.865					13760	26						13760	-45983.4	-1931.95
			13770	288.016					13770	35						13770	-46235.2	-1726.73
			13780	290.553					13780	26						13780	-45861.1	-1843.24
			13790	291.704					13790	26						13790	-46345.5	-1686.62
			13800	290.112					13800	32						13800	-46301.4	-1659.88
			13810	287.653					13810	28						13810	-46453.7	-1872.17
			13820	288.554					13820	31						13820	-46599.5	-1696.7
			13830	288.173					13830	30						13830	-46030.4	-1820.48
			13840	289.106					13840	33						13840	-46288	-1824.15
			13850	287.541					13850	30						13850	-46180.1	-1736.24
			13860	286.77					13860	29						13860	-46310	-1687.41
			13870	289					13870	35						13870	-46950.2	-1760.49
			13880	286.715					13880	35						13880	-46531.3	-1873.09
			13890	286.971					13890	28						13890	-46594.4	-2000.2
			13900	287.515					13900	36						13900	-46584.3	-1858.9
			13910	288.093					13910	32						13910	-46427.5	-1754.11
			13920	288.389					13920	34						13920	-46596	-1761.02
			13930	287.739					13930	34						13930	-46485.8	-1681.28
			13940	288					13940	36						13940	-46621.8	-1909.03
			13950	284.903					13950	36						13950	-46433.9	-1750.87
			13960	286.998					13960	25						13960	-46466.8	-1833.71
			13970	287.399					13970	29						13970	-46529.1	-1807.35
			13980	284.665					13980	30						13980	-46687.3	-1933.66
			13990	287.281					13990	33						13990	-46275.8	-1907.89
			14000	287.23					14000	33						14000	-46284.2	-1873.11
			14010	285.666					14010	30						14010	-46185	-1804.96
			14020	286.233					14020	33						14020	-46486.2	-1767.66
			14030	287.949					14030	28						14030	-46125.7	-1790.65
			14040	286.353					14040	32						14040	-46614.6	-1723.63
			14050	286.292					14050	29						14050	-46544.2	-1858.28
			14060	287.439					14060	26						14060	-46088.8	-1888.34
			14070	286.753					14070	35						14070	-46176.8	-1798.39
			14080	289.188					14080	31						14080	-46221.8	-1969.29
			14090	287.201					14090	32						14090	-46427.1	-1753.54
			14100	288.944					14100	35						14100	-46592.1	-1806.44
			14110	286.704					14110	30						14110	-46204.8	-1786.85
			14120	288.739					14120	24						14120	-46372.1	-1830.83
			14130	291.359					14130	32						14130	-46755.1	-1784.01
			14140	289.839					14140	26						14140	-46781.9	-1722.97
			14150	289.705					14150	33						14150	-46634.5	-1770.13
			14160	292.447					14160	31						14160	-46151.7	-1801.85
			14170	289.769					14170	29						14170	-46189.4	-1740.79
			14180	292.999					14180	32						14180	-46354.9	-1835.19
			14190	288.356					14190	31						14190	-45863.1	-1804.79
			14200	289.922					14200	33						14200	-46196.8	-1585.44
			14210	289.274					14210	31						14210	-45882.9	-1659.56
			14220	288.02					14220	27						14220	-45680.1	-1729.36
			14230	288.65					14230	30						14230	-46240.1	-1827.78
			14240	289.148					14240	33						14240	-46150.9	-1804.29
			14250	288.387					14250	31						14250	-45904.1	-1755.77
			14260	290.276					14260	32						14260	-46156.1	-1767.25
			14270	289.22					14270	34						14270	-46130.1	-1788.75
			14280	290.799					14280	36						14280	-46365	-1862.05
			14290	289.41					14290	28						14290	-45925.3	-1716.17
			14300	289.724					14300	31						14300	-46194.2	-1813.69
			14310	291.23					14310	32						14310	-46242.7	-1693.95
			14320	289.974					14320	34						14320	-45954.4	-1834.32
			14330	286.819					14330	34						14330	-46031.2	-1741.16
			14340	288.43					14340	35						14340	-46037.8	-1869.78
			14350	287.168					14350	31						14350	-46469.9	-1856.41
			14360	288.119					14360	31						14360	-46276.5	-1853.82
			14370	285.728					14370	31						14370	-45826.2	-1695.28
			14380	285.523					14380	29						14380	-46042.6	-1660.98
			14390	287.954					14390	33						14390	-46095.9	-1850.27
			14400	284.579					14400	28						14400	-45851.1	-1789.29
			14410	285.572					14410	28						14410	-46093.4	-1800.44
			14420	287.597					14420	37						14420	-46418.2	-1900.3
			14430	286.691					14430	30						14430	-46166.3	-1798.13
			14440	288.672					14440	30						14440	-46394.2	-1781.68
			14450	284.27					14450	31						14450	-46253.9	-1924.45
			14460	286.736					14460	28						14460	-46427.2	-1913.6
			14470	285.42					14470	28						14470	-46338.5	-1889.43
			14480	287.687					14480	32						14480	-46344.9	-1869.86
			14490	287.465					14490	30						14490	-46092.1	-1803.89
			14500	288.727					14500	29						14500	-46236.6	-1744.21
			14510	285.657					14510	28						14510	-46122.2	-1806.95
			14520	287.129					14520	34						14520	-46230.8	-1798.7
			14530	290.64					14530	33						14530	-46322	-1733.92
			14540	287.819					14540	32						14540	-46060.8	-1752.85
			14550	290.727					14550	28						14550	-46187.4	-1764.86
			14560	289.488					14560	29						14560	-45927.5	-1893.46
			14570	289.224					14570	28						14570	-46229.5	-1855.81
			14580	286.584					14580	35						14580	-46316.6	-1834.49
			14590	292.008					14590	30						14590	-46356.2	-1792.13
			14600	288.472					14600	26						14600	-45904.7	-1864.84
			14610	288.777					14610	32						14610	-45827.5	-1845.11
			14620	291.225					14620	32						14620	-46069.8	-1749.27
			14630	288.51					14630	32						14630	-46140.9	-1830.4
			14640	287.91					14640	34						14640	-46194.2	-1739.87
			14650	287.59					14650	34						14650	-46078.3	-1977.34
			14660	286.909					14660	38						14660	-46216.8	-1873.52
			14670	289.563					14670	31						14670	-45798.8	-1903.81
			14680	289.133					14680	31						14680	-46074.4	-1815.72
			14690	287.745					14690	30						14690	-45969.1	-1762.65
			14700	287.621					14700	31						14700	-46664.1	-1887.38
			14710	285.131					14710	30						14710	-46370.6	-2010.14
			14720	289.498					14720	31						14720	-45915	-1799.78
			14730	290.153					14730	25						14730	-45892.4	-1904.18
			14740	289.67					14740	23						14740	-45689.2	-1922.23
			14750	292.422					14750	27						14750	-46078.1	-1709.75
			14760	290.608					14760	28						14760	-45636.8	-1896.21
			14770	287.635					14770	30						14770	-45958.6	-1786.27
			14780	290.368					14780	28						14780	-46464.9	-1660.44
			14790	290.064					14790	34						14790	-46289.2	-1828.76
			14800	288.19					14800	29						14800	-46053.7	-1825.84
			14810	287.009					14810	34						14810	-46323.3	-1744.13
			14820	285.223					14820	34						14820	-46050.7	-1880.45
			14830	288.051					14830	31						14830	-46203.7	-1903.28
			14840	284.052					14840	22						14840	-45949.4	-1847
			14850	286.62					14850	29						14850	-46459.4	-1869.69
			14860	285.208					14860	34						14860	-46001.6	-1933.91
			14870	285.316					14870	26						14870	-45879	-1694.42
			14880	286.993					14880	27						14880	-46000.9	-1862.04
			14890	285.185					14890	31						14890	-46089.9	-1692.85
			14900	286.146					14900	33						14900	-46062.7	-1773.66
			14910	284.646					14910	33						14910	-45922.8	-1873.65
			14920	284.63					14920	32						14920	-46122.7	-1780.18
			14930	288.124					14930	30						14930	-45990.5	-1670.41
			14940	290.846					14940	31						14940	-45820.4	-1773.06
			14950	290.944					14950	30						14950	-45828.4	-1912.19
			14960	288.711					14960	24						14960	-46071.5	-1820.41
			14970	287.766					14970	31						14970	-46139	-1711.67
			14980	288.955					14980	29						14980	-46014.9	-1779.84
			14990	289.317					14990	27						14990	-46312	-1834.5
			15000	290.929					15000	26						15000	-46147.4	-1718.63
			15010	291.265					15010	28						15010	-45939.3	-1766.1
			15020	287.562					15020	30						15020	-46201.1	-1772.39
			15030	289.649					15030	28						15030	-46135.3	-1928.78
			15040	287.92					15040	24						15040	-46308.7	-1959.47
			15050	287.912					15050	25						15050	-46490.5	-1728.88
			15060	289.185					15060	32						15060	-46206.1	-1776.95
			15070	287.746					15070	27						15070	-46566.7	-1749.39
			15080	288.262					15080	27						15080	-46173.4	-1684.77
			15090	285.259					15090	30						15090	-46231.2	-1974.92
			15100	284.911					15100	26						15100	-46363	-1806.05
			15110	287.852					15110	28						15110	-46231.4	-1891.18
			15120	286.668					15120	28						15120	-45896.8	-1866.32
			15130	285.345					15130	30						15130	-45914.5	-1895.34
			15140	285.334					15140	27						15140	-46038.1	-1788.81
			15150	285.446					15150	28						15150	-45959.9	-1837.23
			15160	287.932					15160	29						15160	-46291.7	-1704.97
			15170	289.479					15170	29						15170	-46073.1	-1789.98
			15180	289.254					15180	31						15180	-46100.3	-1642.51
			15190	286.839					15190	24						15190	-45957.9	-1826.49
			15200	286.89					15200	29						15200	-46379.8	-1780.23
			15210	286.195					15210	28						15210	-45825.2	-1915.63
			15220	285.552					15220	33						15220	-45943.8	-1746.23
			15230	286.649					15230	32						15230	-45784.4	-1789.35
			15240	285.976					15240	28						15240	-45942.3	-1825.59
			15250	284.926					15250	29						15250	-46330.8	-1770.37
			15260	285.943					15260	32						15260	-46242.4	-1650.39
			15270	287.144					15270	33						15270	-45993.5	-1814.56
			15280	286.318					15280	32						15280	-46004	-1788.58
			15290	286.613					15290	28						15290	-46080.1	-1966.33
			15300	287.331					15300	30						15300	-45964.7	-1996.19
			15310	284.979					15310	32						15310	-46221.3	-1862.51
			15320	284.41					15320	30						15320	-45745.9	-1883.73
			15330	287.731					15330	29						15330	-46420.9	-1719.21
			15340	287.412					15340	29						15340	-46215.5	-1838.67
			15350	283.981					15350	36						15350	-46272	-1838.9
			15360	287.271					15360	32						15360	-46017.3	-1862.86
			15370	286.368					15370	29						15370	-46071.9	-1722.75
			15380	287.57					15380	39						15380	-46253.3	-1885.88
			15390	289.266					15390	27						15390	-46057.5	-1873.44
			15400	289.706					15400	32						15400	-46112.3	-1839.33
			15410	284.896					15410	31						15410	-46297.2	-1678.21
			15420	288.408					15420	31						15420	-46055.5	-1860.01
			15430	290.316					15430	30						15430	-46349.4	-1711.69
			15440	289.621					15440	26						15440	-46091.2	-1886.92
			15450	288.425					15450	29						15450	-46174.5	-1714.41
			15460	286.172					15460	30						15460	-46315.6	-1704.62
			15470	287.654					15470	34						15470	-46334.3	-1762.9
			15480	288.181					15480	27						15480	-45796.6	-1686.9
			15490	284.935					15490	26						15490	-46148	-1835.76
			15500	286.803					15500	28						15500	-46459	-1871.73
			15510	286.423					15510	31						15510	-46391.4	-1797.4
			15520	287.584					15520	28						15520	-46214.8	-1785.72
			15530	287.122					15530	28						15530	-46103.4	-1876.36
			15540	286.283					15540	34						15540	-46419.3	-1758.63
			15550	284.013					15550	31						15550	-46261.3	-1832.75
			15560	285.779					15560	35						15560	-46627.8	-1790.87
			15570	285.833					15570	29						15570	-46417.6	-1951.21
			15580	289.538					15580	37						15580	-46583.3	-1796.57
			15590	285.99					15590	37						15590	-46492.4	-1769.77
			15600	284.224					15600	32						15600	-46723.2	-1906.48
			15610	286.608					15610	34						15610	-46970.5	-1779.07
			15620	288.213					15620	34						15620	-46448.8	-1726.74
			15630	285.441					15630	35						15630	-46511.3	-1929.42
			15640	284.582					15640	33						15640	-46047.8	-1971.98
			15650	283.942					15650	29						15650	-46254.4	-1875.98
			15660	286.421					15660	25						15660	-46099.3	-1929.52
			15670	287.896					15670	37						15670	-46553.3	-1949.52
			15680	288.414					15680	34						15680	-46136.2	-1961.45
			15690	287.043					15690	30						15690	-46151.3	-1842.53
			15700	285.091					15700	34						15700	-46623.8	-1839.12
			15710	287.901					15710	30						15710	-46220.6	-1894.89
			15720	284.265					15720	27						15720	-45783.7	-1815.22
			15730	285.929					15730	27						15730	-45759.7	-1840.87
			15740	285.749					15740	36						15740	-46255.5	-1868.3
			15750	283.197					15750	36						15750	-46460.4	-1719.35
			15760	285.628					15760	28						15760	-46264.6	-1849.73
			15770	283.391					15770	29						15770	-46571.6	-1771.41
			15780	283.794					15780	28						15780	-46359.1	-1737.99
			15790	285.634					15790	37						15790	-46114.4	-1767.66
			15800	285.486					15800	30						15800	-46203.2	-2022.26
			15810	285.985					15810	33						15810	-46380.4	-1826.98
			15820	286.845					15820	34						15820	-46426.6	-1858.54
			15830	283.876					15830	37						15830	-46327.4	-1951.34
			15840	284.39					15840	35						15840	-46574.8	-1799.92
			15850	286.024					15850	31						15850	-46580.6	-1829.47
			15860	285.038					15860	28						15860	-45946.9	-1863.93
			15870	285.748					15870	30						15870	-46467.9	-1771.79
			15880	287.385					15880	31						15880	-46076.9	-1941.52
			15890	283.697					15890	32						15890	-46462.5	-1714.79
			15900	286.508					15900	31						15900	-46787.9	-1834.43
			15910	288.105					15910	30						15910	-46831.8	-1894.94
			15920	286.884					15920	34						15920	-46809.7	-1837.72
			15930	287.75					15930	34						15930	-46273.1	-1820.65
			15940	289.35					15940	34						15940	-46525.3	-1869.34
			15950	290.984					15950	30						15950	-46365.3	-1655.65
			15960	292.838					15960	32						15960	-46453.2	-1778.22
			15970	292.484					15970	25						15970	-46301.7	-1809.2
			15980	286.198					15980	30						15980	-46223.9	-1798.32
			15990	291.436					15990	30						15990	-46246.6	-1755.39
			16000	290.43					16000	31						16000	-46099.6	-1880.62
			16010	288.987					16010	27						16010	-46482.9	-1802.25
			16020	291.915					16020	36						16020	-46240.9	-1888.99
			16030	288.139					16030	38						16030	-46464.8	-1816.7
			16040	287.313					16040	31						16040	-46348.4	-1866.43
			16050	290.427					16050	31						16050	-46274.2	-1783.03
			16060	291.513					16060	36						16060	-46321.2	-1967.99
			16070	290.637					16070	31						16070	-46596.7	-1729.77
			16080	291.384					16080	31						16080	-46387	-1808.73
			16090	288.967					16090	33						16090	-46508.4	-1815.08
			16100	290.972					16100	28						16100	-45992.2	-1665.07
			16110	296.025					16110	27						16110	-46122.4	-1765.43
			16120	294.922					16120	30						16120	-46305.2	-1868.29
			16130	292.551					16130	28						16130	-46447.6	-1790
			16140	293.131					16140	28						16140	-46584.7	-1807.22
			16150	293.044					16150	29						16150	-46145.4	-1747.99
			16160	289.194					16160	23						16160	-46339.8	-1992.89
			16170	291.272					16170	26						16170	-46272.5	-1822.87
			16180	288.533					16180	25						16180	-46345	-1761.13
			16190	289.993					16190	27						16190	-46268.3	-1880.2
			16200	289.216					16200	28						16200	-46513.6	-1744.7
			16210	290.294					16210	31						16210	-46469.6	-1736.61
			16220	290.943					16220	29						16220	-46643.4	-1895.03
			16230	291.528					16230	31						16230	-46404.8	-1699.04
			16240	290.322					16240	20						16240	-45975.5	-1934.82
			16250	291.745					16250	24						16250	-46583.5	-1950.68
			16260	288.56					16260	21						16260	-46051.7	-1812.64
			16270	291.601					16270	22						16270	-46338.5	-1790.57
			16280	291.069					16280	29						16280	-46313.7	-1773.42
			16290	291.939					16290	31						16290	-46563.9	-1750.63
			16300	292.483					16300	28						16300	-46413.7	-1663.39
			16310	289.976					16310	27						16310	-46415.1	-1745.13
			16320	288.476					16320	32						16320	-46704.1	-1698.05
			16330	291.439					16330	31						16330	-46618.3	-1772.36
			16340	289.279					16340	30						16340	-46603	-1699.92
			16350	289.449					16350	26						16350	-46356.7	-1830.58
			16360	291.47					16360	20						16360	-46129.5	-1732.67
			16370	291.762					16370	27						16370	-46396.4	-1923.94
			16380	290.158					16380	25						16380	-46361.8	-1834.29
			16390	291.548					16390	23						16390	-46284.2	-1876.54
			16400	288.853					16400	27						16400	-46632.5	-1780
			16410	289.368					16410	21						16410	-46160.3	-1830.5
			16420	290.846					16420	23						16420	-46226.1	-1794.78
			16430	293.507					16430	27						16430	-46225.6	-1835.37
			16440	289.822					16440	25						16440	-46282.4	-1882.9
			16450	292.792					16450	24						16450	-46377.9	-1826.14
			16460	294.881					16460	30						16460	-46423.2	-1801.49
			16470	293.083					16470	26						16470	-46268.2	-1785.29
			16480	288.94					16480	26						16480	-46472	-1739.21
			16490	288.607					16490	26						16490	-46379.2	-1997.07
			16500	293.703					16500	24						16500	-46161	-1679.76
			16510	290.114					16510	33						16510	-46471.3	-1713.48
			16520	291.927					16520	30						16520	-46272.6	-1703.54
			16530	289.878					16530	29						16530	-46127.2	-1750.05
			16540	292.605					16540	28						16540	-46385.8	-1659.04
			16550	290.732					16550	23						16550	-46318.7	-1953.25
			16560	291.777					16560	21						16560	-46226.9	-1804.23
			16570	288.69					16570	24						16570	-46301	-1750.2
			16580	289.83					16580	13						16580	-46340.5	-1818.77
			16590	290.987					16590	23						16590	-46397.5	-1771.08
			16600	287.221					16600	26						16600	-46219.1	-1904.81
			16610	288.859					16610	24						16610	-46011	-1753.36
			16620	288.096					16620	22						16620	-46500.1	-1803
			16630	288.786					16630	26						16630	-46374.6	-1856.43
			16640	288.725					16640	27						16640	-46064.5	-1808.64
			16650	287.01					16650	25						16650	-46320.5	-1815.4
			16660	287.519					16660	21						16660	-45867	-1828.8
			16670	290.051					16670	23						16670	-45946.1	-1762.46
			16680	288.176					16680	22						16680	-46441.8	-1770.15
			16690	290.562					16690	22						16690	-45903.2	-1847.92
			16700	292.437					16700	27						16700	-46485.9	-1847
			16710	290.171					16710	18						16710	-46407.3	-1797.33
			16720	289.654					16720	24						16720	-46337	-2009.17
			16730	290.656					16730	21						16730	-46353.3	-1843.72
			16740	286.284					16740	28						16740	-46444.8	-1740.69
			16750	288.534					16750	25						16750	-45794.3	-1785.47
			16760	288.116					16760	24						16760	-46060.5	-1832.91
			16770	288.405					16770	23						16770	-45994.4	-1722.68
			16780	291.228					16780	24						16780	-46070.7	-1833.36
			16790	289.887					16790	26						16790	-46051.9	-1880.95
			16800	291.587					16800	27						16800	-46101.9	-1799.04
			16810	289.698					16810	32						16810	-46450.4	-1882.82
			16820	287.971					16820	22						16820	-46203.8	-1834.41
			16830	289.702					16830	23						16830	-46140.1	-1848.43
			16840	288.341					16840	23						16840	-46076.3	-1840.52
			16850	289.551					16850	25						16850	-46274.9	-1758.19
			16860	288.997					16860	28						16860	-46383.6	-1877.24
			16870	288.469					16870	23						16870	-46405.7	-1907.55
			16880	285.288					16880	28						16880	-45759.9	-1771.42
			16890	286.128					16890	27						16890	-46057.1	-1855.28
			16900	286.987					16900	24						16900	-46078.6	-1920.59
			16910	287.952					16910	28						16910	-46473.9	-1760.35
			16920	289.816					16920	28						16920	-46447.7	-1913.84
			16930	287.83					16930	21						16930	-46242.3	-1870.88
			16940	289.588					16940	35						16940	-46186.3	-1921.91
			16950	288.935					16950	35						16950	-46153.2	-1910.71
			16960	288.59					16960	30						16960	-45773.3	-1947.73
			16970	288.631					16970	24						16970	-45858.3	-1928.72
			16980	289.015					16980	24						16980	-45887.2	-1748.93
			16990	289.607					16990	25						16990	-45665.8	-1781.68
			17000	288.453					17000	27						17000	-46272.2	-1852.62
			17010	290.5					17010	31						17010	-46231.2	-1965.55
			17020	289.691					17020	28						17020	-46095.3	-1879.72
			17030	288.166					17030	30						17030	-46164.2	-1818.8
			17040	289.397					17040	25						17040	-46010	-1920.87
			17050	290.961					17050	22						17050	-45807.9	-1834.51
			17060	285.792					17060	26						17060	-46206.3	-1790.06
			17070	287.299					17070	28						17070	-46197.9	-1821.58
			17080	285.705					17080	31						17080	-46515.9	-1799.71
			17090	288.202					17090	26						17090	-45986.5	-1862.86
			17100	286.82					17100	25						17100	-46141.9	-1921.44
			17110	285.024					17110	21						17110	-45871.3	-1955.2
			17120	287.954					17120	29						17120	-46080.4	-1813.36
			17130	289.559					17130	30						17130	-45991.8	-1893.87
			17140	287.56					17140	29						17140	-45950.5	-1863.97
			17150	287.052					17150	21						17150	-46044.2	-1961.74
			17160	286.109					17160	27						17160	-46542.6	-1852.96
			17170	286.002					17170	27						17170	-46374.1	-1734.48
			17180	283.97					17180	34						17180	-46121.8	-1932.58
			17190	284.84					17190	30						17190	-45871.4	-1933.31
			17200	285.91					17200	29						17200	-45830.9	-1843.17
			17210	285.091					17210	31						17210	-46179.2	-1853.73
			17220	285.856					17220	28						17220	-46156.8	-1926.31
			17230	285.538					17230	29						17230	-46157.8	-1878.95
			17240	286.411					17240	29						17240	-46337.1	-1951.9
			17250	289.187					17250	30						17250	-45961.9	-1799.96
			17260	289.261					17260	28						17260	-45966.3	-1737.9
			17270	289.041					17270	30						17270	-45858.5	-1877.15
			17280	290.102					17280	26						17280	-45924.2	-1851.35
			17290	289.309					17290	23						17290	-46266.1	-1774.9
			17300	288.274					17300	30						17300	-46295.7	-1978.1
			17310	289.889					17310	24						17310	-46302.4	-2057.91
			17320	287.85					17320	29						17320	-45945.5	-1843.7
			17330	287.187					17330	24						17330	-46048	-1817.06
			17340	291.549					17340	29						17340	-46091.5	-1822.75
			17350	289.503					17350	26						17350	-45867.1	-1886.86
			17360	290.331					17360	26						17360	-46055.1	-1876.26
			17370	288.967					17370	27						17370	-45943.4	-1829.91
			17380	290.552					17380	33						17380	-46486.7	-1706.52
			17390	290.192					17390	31						17390	-46171	-1622.42
			17400	287.399					17400	28						17400	-46027.1	-1977.65
			17410	289.941					17410	24						17410	-46206.1	-1747.41
			17420	287.944					17420	27						17420	-45876.4	-1749.75
			17430	287.381					17430	27						17430	-45990.1	-1908.99
			17440	287.441					17440	26						17440	-45829.6	-1810.2
			17450	285.257					17450	22						17450	-46116.7	-1987.87
			17460	287.639					17460	32						17460	-46381.3	-1782.01
			17470	288.209					17470	27						17470	-46515.6	-1850.25
			17480	288.988					17480	24						17480	-46208.6	-1881.46
			17490	286.433					17490	21						17490	-46253.2	-1939.95
			17500	286.353					17500	19						17500	-46622.7	-2011.18
			17510	288.081					17510	22						17510	-46243.1	-1745.13
			17520	286.656					17520	20						17520	-46202.7	-1876.8
			17530	287.796					17530	27						17530	-46129.8	-1837.74
			17540	289.731					17540	25						17540	-46342.1	-2008.15
			17550	289.328					17550	33						17550	-46746	-1902.21
			17560	287.072					17560	19						17560	-46174	-1753.83
			17570	287.012					17570	25						17570	-46220.6	-2036.25
			17580	287.604					17580	23						17580	-46580.8	-2020.95
			17590	288.325					17590	26						17590	-46376.5	-1878.77
			17600	284.095					17600	25						17600	-46509	-1860.22
			17610	284.755					17610	25						17610	-46518.6	-2023.17
			17620	287.272					17620	24						17620	-46395.6	-1830.35
			17630	287.889					17630	26						17630	-46577.3	-2042.11
			17640	285.682					17640	24						17640	-46549	-1987.46
			17650	285.009					17650	26						17650	-46534.5	-1881.16
			17660	284.869					17660	29						17660	-46756.5	-1821.45
			17670	285.449					17670	21						17670	-46189.5	-1824.53
			17680	285.507					17680	30						17680	-46181.9	-1845.38
			17690	283.242					17690	27						17690	-46506.9	-1801.67
			17700	285.654					17700	29						17700	-46430.4	-1789.92
			17710	287.605					17710	31						17710	-45831.7	-1823.01
			17720	285.564					17720	31						17720	-46622	-1840.26
			17730	286.583					17730	35						17730	-46663.9	-1941.15
			17740	284.825					17740	27						17740	-46416	-1844.39
			17750	289.216					17750	30						17750	-46570.6	-1930.24
			17760	285.52					17760	26						17760	-46524.2	-1915.59
			17770	286.921					17770	29						17770	-46211.8	-1912.83
			17780	286.167					17780	27						17780	-46531.4	-1954.24
			17790	285.057					17790	24						17790	-46276.7	-1837.46
			17800	283.325					17800	28						17800	-46167.1	-1935.25
			17810	284.114					17810	26						17810	-46177	-2005.13
			17820	282.926					17820	31						17820	-46375.6	-1794.8
			17830	282.499					17830	28						17830	-46446.4	-1871.74
			17840	282.744					17840	23						17840	-46613.9	-1989.93
			17850	280.618					17850	32						17850	-46269.3	-1850.54
			17860	285.252					17860	24						17860	-46709.6	-1948.26
			17870	282.934					17870	27						17870	-46537.2	-1876
			17880	283.056					17880	29						17880	-46662.7	-1794.37
			17890	280.962					17890	41						17890	-46850	-1826.28
			17900	284.583					17900	34						17900	-46647	-1910.57
			17910	285.495					17910	32						17910	-46712.3	-1884.74
			17920	285.238					17920	30						17920	-46839	-1820.57
			17930	284.186					17930	31						17930	-46410.2	-1876.21
			17940	284.23					17940	29						17940	-46145.2	-1769.11
			17950	285.401					17950	26						17950	-46529.2	-1976.84
			17960	284.457					17960	35						17960	-46698.9	-1863.26
			17970	283.514					17970	33						17970	-46743.1	-1841.17
			17980	281.166					17980	26						17980	-46651.7	-1843.79
			17990	281.672					17990	27						17990	-46713.1	-1951.6
			18000	283.568					18000	27						18000	-46330.9	-1816.52
			18010	285.46					18010	28						18010	-46101.3	-1740.94
			18020	283.7					18020	33						18020	-46600.2	-1972.76
			18030	280.664					18030	28						18030	-46687.3	-1873.34
			18040	284.116					18040	30						18040	-46634.1	-1909.38
			18050	283.946					18050	33						18050	-46691.2	-1834.96
			18060	284.542					18060	29						18060	-47013	-1910.16
			18070	283.678					18070	30						18070	-46371.7	-1810.31
			18080	285.33					18080	32						18080	-46378.7	-1887.85
			18090	284.851					18090	31						18090	-46859.8	-1867.22
			18100	287.744					18100	33						18100	-46868.6	-1878.91
			18110	283.961					18110	37						18110	-46722.8	-1832.33
			18120	284.852					18120	26						18120	-46771.6	-1974.54
			18130	283.674					18130	27						18130	-46726.9	-1871.46
			18140	285.626					18140	29						18140	-46285.9	-1992.85
			18150	285.916					18150	28						18150	-46624.1	-1880.37
			18160	284.418					18160	27						18160	-46681.5	-1817.05
			18170	286.403					18170	30						18170	-46358.6	-1946.49
			18180	287.168					18180	25						18180	-46488.8	-1856.1
			18190	285.236					18190	33						18190	-46345.8	-1979.09
			18200	285.772					18200	30						18200	-46470.6	-1975.5
			18210	283.977					18210	23						18210	-46546	-1836.68
			18220	283.546					18220	29						18220	-46477.7	-1885.92
			18230	287.175					18230	30						18230	-46492.8	-1827.48
			18240	287.542					18240	27						18240	-46490.7	-1854.62
			18250	284.351					18250	24						18250	-46284.2	-1779.95
			18260	284.83					18260	31						18260	-46648.4	-1919.42
			18270	283.955					18270	32						18270	-46774.2	-1892.87
			18280	281.818					18280	29						18280	-46464.7	-1754.62
			18290	284.61					18290	37						18290	-46754.3	-1821.47
			18300	282.738					18300	27						18300	-46522	-1719.74
			18310	285.04					18310	32						18310	-46927.2	-1890.48
			18320	284.928					18320	30						18320	-46421.4	-1908.37
			18330	284.612					18330	35						18330	-46239.2	-1950.23
			18340	285.088					18340	26						18340	-46657.1	-2002.86
			18350	285.632					18350	29						18350	-46555.1	-2008.5
			18360	283.976					18360	28						18360	-46662.1	-1888.12
			18370	287.336					18370	24						18370	-46425	-1963.43
			18380	284.739					18380	41						18380	-46514.6	-1921.04
			18390	285.253					18390	32						18390	-46030.3	-1823.44
			18400	283.75					18400	33						18400	-46448.6	-1852.5
			18410	284.385					18410	32						18410	-46367.6	-1791.13
			18420	284.436					18420	26						18420	-46204.7	-1838.11
			18430	286.247					18430	25						18430	-46324.3	-1917.24
			18440	282.716					18440	24						18440	-46265.3	-1992.84
			18450	285.297					18450	32						18450	-46357.4	-1987.07
			18460	286.8					18460	25						18460	-46339.1	-1864.5
			18470	286.597					18470	26						18470	-46199.7	-1835.56
			18480	287.086					18480	32						18480	-46452.2	-1803.33
			18490	285.555					18490	31						18490	-46625.7	-1946.05
			18500	283.61					18500	30						18500	-46180.6	-1880.23
			18510	287.205					18510	25						18510	-46391.6	-1909.52
			18520	283.353					18520	28						18520	-46100.6	-1860.2
			18530	284.299					18530	27						18530	-46080.2	-1803.84
			18540	287.941					18540	28						18540	-46365	-1949.59
			18550	286.213					18550	29						18550	-46435.5	-1715.07
			18560	284.723					18560	33						18560	-46658.5	-1783.66
			18570	282.852					18570	39						18570	-46693.4	-1864.69
			18580	283.234					18580	31						18580	-46453.7	-1827.22
			18590	283.765					18590	32						18590	-46425	-1803.68
			18600	283.707					18600	29						18600	-46352.8	-1940.53
			18610	286.188					18610	31						18610	-46814.1	-1877.43
			18620	281.256					18620	33						18620	-46871.9	-2011.88
			18630	284.988					18630	32						18630	-46548.7	-1972.72
			18640	282.84					18640	29						18640	-46430.3	-1927.18
			18650	282.18					18650	31						18650	-46326.2	-1900.9
			18660	281.002					18660	29						18660	-46564.9	-2017.79
			18670	283.663					18670	29						18670	-46605.2	-2091.9
			18680	283.327					18680	36						18680	-46364.6	-1990.25
			18690	282.432					18690	32						18690	-46616.2	-2009.98
			18700	284.991					18700	36						18700	-46350.4	-1895.32
			18710	282.251					18710	30						18710	-46301.8	-1843.17
			18720	280.9					18720	32						18720	-46449.4	-1963.52
			18730	282.535					18730	30						18730	-46654.8	-2112.27
			18740	284.132					18740	37						18740	-46358.8	-1863.86
			18750	281.455					18750	33						18750	-46525.3	-1699.67
			18760	280.309					18760	29						18760	-46323.7	-1945.72
			18770	279.73					18770	34						18770	-46558.3	-2076.37
			18780	278.751					18780	30						18780	-46170.3	-1890.74
			18790	277.273					18790	31						18790	-46596.4	-1940.02
			18800	280.078					18800	27						18800	-46478.8	-1799.2
			18810	282.264					18810	39						18810	-46395.9	-1802.38
			18820	278.597					18820	38						18820	-45984.4	-1975.62
			18830	280.501					18830	37						18830	-46605.8	-1890.78
			18840	279.898					18840	33						18840	-46559.5	-1868.71
			18850	278.341					18850	35						18850	-46545.8	-1816.37
			18860	280.746					18860	34						18860	-46348.5	-1944.26
			18870	280.052					18870	35						18870	-46409.3	-1801.55
			18880	281.112					18880	33						18880	-46452.5	-1997.63
			18890	281.471					18890	29						18890	-46521.4	-1902.28
			18900	282.782					18900	29						18900	-46534	-1920.5
			18910	280.46					18910	35						18910	-46649.8	-1964.3
			18920	280.836					18920	24						18920	-46402.8	-2055.15
			18930	280.011					18930	28						18930	-46428.6	-1949.97
			18940	280.632					18940	30						18940	-46250.6	-1901.26
			18950	283.362					18950	24						18950	-45994.1	-2051.08
			18960	279.578					18960	26						18960	-46175.2	-2063.9
			18970	282.172					18970	29						18970	-46163.7	-1818.64
			18980	281.407					18980	29						18980	-46191.2	-1963.73
			18990	279.869					18990	32						18990	-46473.7	-1893.71
			19000	280.328					19000	32						19000	-46473.9	-1844.75
			19010	280.559					19010	34						19010	-46912.6	-2009.7
			19020	281.817					19020	33						19020	-46773.2	-1996.84
			19030	280.37					19030	28						19030	-46877.1	-1886.44
			19040	281.299					19040	30						19040	-46657.2	-1875.39
			19050	279.978					19050	37						19050	-47153.8	-1783.54
			19060	282.219					19060	34						19060	-46478.1	-1865.32
			19070	280.798					19070	33						19070	-46207.7	-1963.21
			19080	279.511					19080	31						19080	-46379.2	-1881.68
			19090	281.074					19090	26						19090	-46194	-1992.25
			19100	280.673					19100	31						19100	-46176.1	-1989.88
			19110	282.468					19110	24						19110	-46417.6	-1799.34
			19120	281.86					19120	33						19120	-46937.7	-1885.04
			19130	278.071					19130	29						19130	-46364.7	-1884.51
			19140	279.637					19140	30						19140	-46785.6	-1900.33
			19150	282.463					19150	29						19150	-46430.2	-1865.34
			19160	282.152					19160	28						19160	-46602.3	-1895.57
			19170	282.833					19170	30						19170	-46240.3	-1998.64
			19180	282.936					19180	32						19180	-46346.3	-1846.87
			19190	285.043					19190	34						19190	-46467.4	-1754.37
			19200	282.045					19200	35						19200	-46516.8	-1817.11
			19210	280.259					19210	32						19210	-46604.4	-1814.05
			19220	283.209					19220	26						19220	-46612.2	-1825.05
			19230	280.385					19230	29						19230	-46420.7	-1870.63
			19240	280.883					19240	34						19240	-46380.2	-2005.07
			19250	281.411					19250	30						19250	-46399.5	-2054.93
			19260	280.036					19260	32						19260	-46833.6	-1964.26
			19270	279.924					19270	31						19270	-46563.1	-2019.64
			19280	283.743					19280	29						19280	-46780	-1959.24
			19290	281.5					19290	34						19290	-46513.5	-1908.01
			19300	282.142					19300	32						19300	-46651	-1877.16
			19310	281.229					19310	25						19310	-46699	-1979.16
			19320	282.039					19320	31						19320	-46443.5	-2036.54
			19330	280.988					19330	29						19330	-46336.8	-1934.79
			19340	280.399					19340	30						19340	-46278.8	-1916.79
			19350	280.444					19350	32						19350	-46263.5	-1929.75
			19360	283.134					19360	28						19360	-46288.9	-1943.14
			19370	280.403					19370	37						19370	-46405	-2040.82
			19380	282.379					19380	31						19380	-46339.6	-1841.35
			19390	282.356					19390	26						19390	-46451.9	-1978.83
			19400	284.008					19400	30						19400	-46483.7	-2035.51
			19410	281.576					19410	31						19410	-46342.7	-2092.43
			19420	284.246					19420	26						19420	-46100.6	-1824.28
			19430	285.673					19430	29						19430	-46378.2	-1903.06
			19440	284.6					19440	25						19440	-46291.8	-1855.73
			19450	282.019					19450	29						19450	-46351.4	-2001.47
			19460	283.79					19460	30						19460	-46488.8	-2072.1
			19470	285.77					19470	28						19470	-46379.4	-2000.78
			19480	283.936					19480	32						19480	-46067.1	-1852.33
			19490	283.88					19490	31						19490	-46251.4	-1937.33
			19500	285.778					19500	30						19500	-46402.5	-1986.34
			19510	282.393					19510	29						19510	-46419.9	-2040.07
			19520	285.929					19520	28						19520	-46001.4	-1847.7
			19530	284.594					19530	24						19530	-46101.6	-2047.93
			19540	282.724					19540	27						19540	-46420	-1890.63
			19550	282.201					19550	29						19550	-46448.4	-1871.88
			19560	287.036					19560	27						19560	-46530.4	-2036.6
			19570	284.904					19570	25						19570	-46793.2	-2063.8
			19580	286.536					19580	26						19580	-46716.7	-1939.78
			19590	286.029					19590	27						19590	-46444.9	-1848.79
			19600	289.11					19600	22						19600	-46229.5	-1943.67
			19610	287.841					19610	27						19610	-46222.2	-1861.03
			19620	286.81					19620	30						19620	-46369.3	-1804.54
			19630	285.666					19630	32						19630	-46304.8	-1962.98
			19640	283.413					19640	27						19640	-46503.3	-1897.35
			19650	284.386					19650	27						19650	-46589.2	-1956.49
			19660	284.957					19660	23						19660	-46412.8	-2044.36
			19670	284.699					19670	31						19670	-46147.7	-1872.37
			19680	281.704					19680	27						19680	-46231.2	-1860.23
			19690	286.091					19690	28						19690	-46650.1	-1969.58
			19700	285.303					19700	32						19700	-46582.7	-1984.45
			19710	284.393					19710	33						19710	-46577	-1979.46
			19720	283.572					19720	38						19720	-46365.8	-1895.31
			19730	282.128					19730	34						19730	-46819.6	-1916.36
			19740	283.509					19740	30						19740	-46370.9	-1892.03
			19750	282.743					19750	30						19750	-46841.9	-2010.87
			19760	280.625					19760	33						19760	-46334.7	-1846.55
			19770	281.489					19770	38						19770	-46701.4	-1915.97
			19780	281.75					19780	35						19780	-46849.5	-1957.28
			19790	282.628					19790	33						19790	-46795.7	-1949.02
			19800	283.69					19800	32						19800	-46697.8	-1998.4
			19810	280.52					19810	29						19810	-46542.1	-1918.66
			19820	281.739					19820	30						19820	-46719.5	-1962.55
			19830	282.823					19830	30						19830	-46475.3	-1999.66
			19840	283.708					19840	30						19840	-46461.7	-1918.09
			19850	283.81					19850	32						19850	-46485.4	-1910.33
			19860	283.182					19860	30						19860	-46696.2	-2060.7
			19870	283.985					19870	33						19870	-46320.8	-1912.11
			19880	283.697					19880	24						19880	-46601.2	-1961.19
			19890	283.813					19890	35						19890	-46744.2	-2018.7
			19900	281.5					19900	30						19900	-46278	-2099.22
			19910	283.802					19910	35						19910	-46545.3	-1850.59
			19920	283.411					19920	31						19920	-46922.6	-1915.65
			19930	283.905					19930	25						19930	-46459.8	-1855.63
			19940	281.385					19940	29						19940	-46209.8	-2018.13
			19950	283.495					19950	31						19950	-46579.7	-2019.71
			19960	281.371					19960	33						19960	-46537.7	-2056.81
			19970	282.747					19970	31						19970	-46784.4	-1999.39
			19980	279.094					19980	29						19980	-46234.3	-2114.3
[truncated: 18,002 more rows]

## Sheet: Rheology test
	Rheological Properties (Figure 5)
	Viscosity					strain sweep				frequency sweep				temperature sweep
		0.02	0.01	0.005		0.00983	15830	2600.4		0.1	16218	4749		25	7134.6	1908.9
	0.1	1010	209	105		0.0146	16022	2609.8		0.127	23799	6708		25.25	7132.9	1805
	0.127	726	135	70.06		0.0218	15567	2758.4		0.161	23177	4772.2		27.01	6940.1	1791.3
	0.161	569	93.886	55.515		0.0317	14689	2807.6		0.204	27300	7257.9		29.89	6833.6	1623.4
	0.204	428	66.838	44.396		0.0466	13651	2922.6		0.259	31662	8207.2		32.39	6663.1	1784.8
	0.259	340	38.185	35.704		0.0698	12363	3157.4		0.329	32634	6711.8		34.38	6549.2	1742.1
	0.329	266	23.756	27.898		0.1	10980	3170.9		0.418	32092	4779.1		37.07	6226	2131.1
	0.418	194	12.89	11.928		0.147	9431.5	3115.8		0.53	30499	4143.5		39.24	6124.2	2052.1
	0.53	126	11.135	9.3076		0.216	7901.6	2993.4		0.672	32256	5613.1		41.88	5886.7	2016.9
	0.672	94.839	17.394	11.849		0.316	6402.5	2752.6		0.853	34030	5218.4		44.26	5634.9	2038.7
	0.853	57.981	2.6619	5.2285		0.465	5028.5	2398.4		1.08	32618	5300.1		46.62	5485.5	2050.9
	1.08	46.032	6.5408	5.2311		0.681	3859.5	2046.5		1.37	34542	4431.4		48.96	5266.6	2061.9
	1.37	32.54	2.4491	2.6154		1	2863.4	1679		1.74	34741	4328.9		51.3	4978.2	2096.2
	1.74	22.001	1.5584	4.75		1.47	2061	1325.1		2.21	35487	3980.9		53.63	4829.7	1882.3
	2.21	16.417	1.3372	1.8431		2.16	1442.1	1030.3		2.81	37544	3724.2		56.17	4553.8	1737.5
	2.81	9.0289	0.70043	2.6915		3.18	975.19	782.44		3.56	36765	3075.3		58.59	4726.7	1972
	3.56	6.9922	0.84545	2.2272		4.66	630.51	589.78		4.52	36731	3780.2		60.31	3947.7	1969.3
	4.52	3.1614	0.95403	0.47332		6.84	388.18	448.72		5.74	36216	3559.7		62.83	3956.2	1798.8
	5.74	2.5525	0.59983	0.76422		10	230.04	343		7.28	37477	3034		65.12	3843.1	1791.3
	7.28	1.4297	0.40212	0.84429		14.7	130.88	249.5		9.24	38115	2685.2		67.62	3392	1930.9
	9.24	0.96766	0.30444	0.4986		22.1	73.537	175.11		11.7	38454	2937		69.43	3293.9	2669.9
	11.7	0.70131	0.21394	0.17157		32.1	42.08	122.83		14.9	39006	3051.6		72.17	3100.9	3821.7
	14.9	0.49448	0.16191	0.17091		46.8	24.814	80.995		18.9	39744	3000.4		73.98	2694.7	4408.2
	18.9	0.35284	0.12194	0.14986		69.1	12.799	48.957		24	39650	2868.6
	23.9	0.25069	0.09282	0.13806		101	6.8747	29.304		30.4	39532	3119.2
	30.4	0.18346	0.07186	0.10952						38.6	39515	3294.6
	38.6	0.13638	0.05531	0.07942						48.9	39163	2790.6
	48.9	0.10396	0.04266	0.06104						62.1	38960	3157.7
	62.1	0.07971	0.03319	0.04522						78.8	40582	3341.5
	78.8	0.0606	0.02582	0.03492						100	40914	3517.4
	100	0.04682	0.02008	0.02698

## Sheet: skin permeation test
	Skin permeation performance Figure (6)
		2% Gel		2% Suspension
	0.5	27.98	2.03	17.64	1.56
	1	45.26	6.44	28.07	5.71
	2	79.78	17.1	41.25	11.41
	4	145.54	31.48	98.12	15.2
	6	244.3	39.24	134.4	22.25
	8	329.41	55.39	196.65	30.85
	10	449.59	68.78	261.26	44.48
	12	556.45	98.57	310.67	49.88
	retention volume
		SD
AS	22.08	4.27
AS Gel	45.07	7.28
	SPSS：
	2% Gel		2% Suspension
	540.12		316.02
	543.41		310.87
	585.81		305.17
	40.75		17.17
	53.48		24.96
	40.99		24.11

## Sheet: stability test
	Storage Stability (Figure 7）
		0 d	30 d	60 d	90 d
	appearance
	micromorphology
		Viscosity of AS hydrogel
			0d	90d
		0.1	1010	286.72
		0.127	726	223.32
		0.161	569	174.78
		0.204	428	137.59
		0.259	340	108.03
		0.329	266	82.643
		0.418	194	65.669
		0.53	126	53.04
		0.672	94.839	40.826
		0.853	57.981	33.167
		1.08	46.032	27.754
		1.37	32.54	23.998
		1.74	22.001	20.133
		2.21	16.417	14.844
		2.81	9.0289	8.9563
		3.56	6.9922	5.0058
		4.52	3.1614	3.5405
		5.74	2.5525	2.88
		7.28	1.4297	1.2518
		9.24	0.96766	1.0984
		11.7	0.70131	0.83946
		14.9	0.49448	0.73087
		18.9	0.35284	0.57114
		23.9	0.25069	0.29952
		30.4	0.18346	0.24842
		38.6	0.13638	0.19408
		48.9	0.10396	0.1176
		62.1	0.07971	0.09069
		78.8	0.0606	0.066271
		100	0.04682	0.060692
